# Supplementary material for: Detection of genome-wide polymorphisms in the AT-rich Plasmodium falciparum genome using a high-density microarray
Source: BMC Genomics. 2008 Aug 25;9:398. doi: 10.1186/1471-2164-9-398 (PMC2543026; doi:10.1186/1471-2164-9-398)
Supplement: Additional file 7 — Numbers of SFP, mSFP, and known SNP in predicted P. falciparum genes. [file 1471-2164-9-398-S7.xls]

## Sheet: genes2probes_annt
Gene ID	Chr	Total probes	SFPs	mSFP	NIAID SNP	PlasmoDB SNP	Gene description
PFA0005w	1	839	665	286	0	0	erythrocyte membrane protein 1 (PfEMP1)
PFA0010c	1	352	159	40	0	0	RIFIN
PFA0015c	1	589	433	138	0	0	var-like protein
PFA0020w	1	209	173	63	0	0	RIFIN
PFA0025c	1	38	2	0	0	0	erythrocyte membrane protein 1 (PfEMP1) pseudogene
PFA0030c	1	263	160	20	0	0	RIFIN
PFA0035c	1	9	2	4	0	0	hypothetical protein
PFA0040w	1	440	291	85	0	0	RIFIN
PFA0045c	1	337	250	49	0	0	RIFIN
PFA0050c	1	368	201	55	0	0	RIFIN
PFA0055c	1	0	0	0	0	1	hypothetical protein, conserved in P. falciparum
PFA0060w	1	0	0	0	0	0	hypothetical protein, conserved in P. falciparum
PFA0065w	1	10	10	8	0	0	hypothetical protein, conserved in P. falciparum
PFA0070c	1	109	0	0	0	0	hypothetical protein pseudogene
PFA0075w	1	0	0	0	0	0	erythrocyte membrane protein 1 (PfEMP1) pseudogene
PFA0080c	1	213	166	50	0	0	RIFIN
PFA0085c	1	34	18	4	0	0	erythrocyte membrane protein 1 (PfEMP1) pseudogene
PFA0090c	1	188	112	17	0	0	STEVOR
PFA0095c	1	281	196	58	0	0	RIFIN
PFA0100c	1	241	18	2	0	0	hypothetical protein
PFA0105w	1	268	103	18	0	12	STEVOR
PFA0110w	1	420	10	6	0	7	ring-infected erythrocyte surface antigen precursor
PFA0115w	1	183	0	0	0	0	hypothetical protein
PFA0120c	1	89	5	1	0	3	hypothetical protein
PFA0125c	1	427	10	6	3	16	Ebl-1 like protein, putative
PFA0130c	1	208	1	0	0	2	Serine/Threonine protein kinase, putative
PFA0135w	1	86	0	0	1	1	hypothetical protein
PFA0140c	1	149	5	1	1	3	hypothetical protein
PFA0145c	1	165	1	0	2	3	aspartyl-tRNA synthetase
PFA0150c	1	92	1	0	0	1	hypothetical protein
PFA0155c	1	386	13	9	3	39	hypothetical protein
PFA0160c	1	127	6	1	2	4	hypothetical protein
PFA0165c	1	272	13	4	0	15	hypothetical protein
PFA0170c	1	369	4	1	4	18	hypothetical protein, conserved
PFA0175w	1	494	28	17	1	25	hypothetical protein
PFA0180w	1	406	24	8	0	28	hypothetical protein
PFA0185w	1	160	5	1	4	5	hypothetical protein
PFA0190c	1	187	0	0	1	5	actin
PFA0195w	1	149	0	0	0	1	hypothetical protein
PFA0200w	1	71	0	0	0	1	hypothetical protein
PFA0205w	1	221	44	23	7	62	hypothetical protein
PFA0210c	1	131	5	3	1	4	hypothetical protein
PFA0215w	1	533	14	10	4	26	hypothetical protein
PFA0220w	1	277	2	0	0	11	ubiquitin carboxyl-terminal hydrolase, putative
PFA0225w	1	148	3	1	2	1	LytB protein
PFA0230c	1	71	2	1	1	1	hypthetical protein
PFA0235w	1	373	1	0	0	10	hypthetical protein
PFA0240w	1	178	3	1	0	2	hypothetical protein
PFA0245w	1	159	0	0	0	1	hypothetical protein
PFA0250w	1	43	0	0	0	1	hypothetical protein
PFA0255c	1	146	0	0	0	0	hypothetical protein
PFA0260c	1	76	0	0	0	0	hypothetical protein
PFA0265c	1	68	10	8	1	2	hypothetical protein
PFA0270c	1	107	0	0	1	1	hypothetical protein
PFA0275c	1	343	0	0	2	8	hypothetical protein
PFA0280w	1	735	21	8	1	26	asparagine-rich antigen Pfa35-2
PFA0285c	1	239	1	0	1	1	hypothetical protein
PFA0290w	1	157	0	0	0	1	DNA binding protein, putative
PFA0295c	1	248	3	1	0	8	hypothetical protein
PFA0300c	1	108	3	1	1	1	vacuolar ATP synthase, putative
PFA0305c	1	72	0	0	0	1	hypothetical protein
PFA0310c	1	319	8	2	3	7	calcium-transporting ATPase
PFA0315w	1	81	0	0	0	1	hypothetical protein
PFA0320w	1	320	11	9	1	9	hypothetical protein
PFA0325w	1	65	0	0	0	0	hypothetical protein
PFA0330w	1	326	20	9	2	14	pfAARP2 protein
PFA0335w	1	175	2	0	0	4	P. falciparum GTP binding protein RAB5
PFA0340w	1	183	6	1	1	7	hypothetical protein
PFA0345w	1	109	1	0	0	2	centrin, putative
PFA0350c	1	131	6	1	1	2	hypothetical protein
PFA0350w	1	183	3	0	0	5	hypothetical protein
PFA0360c	1	95	0	0	0	1	hypothetical protein
PFA0365c	1	5	0	0	0	0	hypothetical protein
PFA0370w	1	49	0	0	0	1	hypothetical protein
PFA0375c	1	398	19	7	2	5	patched family protein, putative
PFA0380w	1	363	1	0	2	21	serine/threonine protein kinase, putative
PFA0385w	1	117	5	1	0	0	hypothetical protein
PFA0390w	1	265	4	1	3	6	DNA repair exonuclease, putative
PFA0395c	1	65	0	0	0	0	hypothetical protein
PFA0400c	1	85	0	0	0	6	beta3 proteasome subunit, putative
PFA0405w	1	177	11	1	0	3	hypothetical protein
PFA0410w	1	509	9	2	0	20	hypothetical protein
PFA0415c	1	186	2	0	0	8	hypothetical protein
PFA0420w	1	40	3	1	2	25	hypothetical protein
PFA0425c	1	127	2	1	0	6	hypothetical protein
PFA0430c	1	314	9	3	0	38	hypothetical protein
PFA0435w	1	199	1	0	0	2	hypothetical protein
PFA0440w	1	78	0	0	0	0	hypothetical protein
PFA0445w	1	293	0	0	0	0	hypothetical protein
PFA0450c	1	68	0	0	0	0	mRNA cleavage factor-like protein, putative
PFA0455c	1	92	0	0	0	0	integral membrane protein, GNS1/SUR4 family, putative
PFA0460c	1	63	1	0	2	4	tubulin-specific chaperone a, putative
PFA0465c	1	71	0	0	0	2	N-terminal acetyltransferase, putative
PFA0470c	1	72	2	0	0	1	cold-shock protein, putative
PFA0475c	1	60	0	0	0	5	hypothetical protein
PFA0480w	1	151	0	0	0	0	phenylalanyl-tRNA synthetase beta chain, putative
PFA0485w	1	374	5	1	0	7	hypothetical protein
PFA0490w	1	74	2	2	0	2	hypothetical protein
PFA0495c	1	224	11	3	0	63	selenocysteine-specific elongation factor selB homologue, putative
PFA0500w	1	43	4	1	2	2	human hepatopoietin-like protein, putative
PFA0505c	1	89	0	0	0	0	DNA-directed RNA polymerase 2 subunit, putative
PFA0510w	1	541	21	8	0	39	hypothetical protein
PFA0515w	1	467	7	5	1	42	phosphatidylinositol-4-phosphate 5-kinase, putative
PFA0520c	1	130	0	0	1	2	chromatin assembly factor 1 protein WD40 domain, putative
PFA0525w	1	135	0	0	0	1	transcription initiation factor TFIIB, putative
PFA0530c	1	54	0	0	0	0	hypothetical protein, conserved
PFA0535c	1	450	10	3	0	24	kinesin, putative
PFA0540c	1	66	0	0	0	2	hypothetical protein
PFA0545c	1	605	4	3	2	4	replication factor c protein, putative
PFA0550w	1	226	0	0	0	9	hypothetical protein
PFA0555c	1	138	3	4	0	6	UMP-CMP kinase, putative
PFA0560c	1	64	0	0	0	0	hypothetical protein
PFA0565c	1	39	0	0	0	0	hypothetical protein
PFA0570w	1	251	0	0	0	21	hypothetical protein
PFA0575c	1	53	0	0	0	0	hypothetical protein, conserved
PFA0580c	1	148	0	0	0	2	TatD-like deoxyribonuclease, putative
PFA0585w	1	57	0	0	0	0	hypothetical protein
PFA0590w	1	785	7	4	3	6	ABC transporter, putative
PFA0610c	1	77	0	0	0	8	hypothetical protein, conserved in P. falciparum
PFA0615w	1	59	7	4	2	2	hypothetical protein
PFA0620c	1	194	5	2	1	23	glutamic acid-rich protein (garp)
PFA0625w	1	371	60	23	0	63	hypothetical protein
PFA0630c	1	169	12	8	0	15	hypothetical protein
PFA0635c	1	173	11	2	2	33	hypothetical protein
PFA0640c	1	123	1	0	0	1	hypothetical protein
PFA0645c	1	21	0	0	0	1	hypothetical protein
PFA0650w	1	242	167	79	0	156	hypothetical protein
PFA0655w	1	185	39	20	32	37	hypothetical protein
PFA0660w	1	144	4	1	2	8	protein with DNAJ domain, dnj1/sis1 family
PFA0665w	1	726	190	98	8	239	hypothetical protein
PFA0670c	1	92	6	3	0	10	hypothetical protein
PFA0675w	1	235	19	14	0	36	P. falciparum RESA-like protein with DnaJ domain
PFA0680c	1	7	7	8	0	5	hypothetical protein, conserved in P. falciparum
PFA0685c	1	86	0	0	0	7	hypothetical protein, conserved in P. falciparum
PFA0690w	1	97	1	0	0	2	hypothetical protein conserved in P. falciparum, pseudogene
PFA0695c	1	183	13	2	0	3	erythrocyte membrane protein 1 (PfEMP1)-like, pseudogene
PFA0700c	1	40	11	6	0	5	hypothetical protein, conserved in P. falciparum
PFA0705c	1	81	5	2	0	2	STEVOR pseudogene putative
PFA0710c	1	314	8	2	0	2	RIFIN
PFA0715c	1	64	13	3	0	2	hypothetical protein
PFA0720w	1	55	0	0	0	0	hypothetical protein
PFA0725w	1	106	24	12	0	0	hypothetical protein
PFA0730c	1	10	2	1	0	0	hypothetical protein
PFA0735w	1	9	0	0	0	0	hypothetical protein
PFA0740w	1	207	164	56	0	0	RIFIN
PFA0745w	1	18	10	8	0	0	RIFIN
PFA0750w	1	247	188	59	0	0	STEVOR
PFA0755w	1	74	61	27	0	0	erythrocyte membrane protein 1 (PfEMP1) pseudogene
PFA0760w	1	156	128	37	0	0	RIFIN
PFA0765c	1	931	789	344	0	0	erythrocyte membrane protein 1 (PfEMP1)
PFB0010w	2	407	336	255	0	0	erythrocyte membrane protein 1 (PfEMP1)
PFB0015c	2	187	136	45	0	0	rifin
PFB0020c	2	68	41	23	0	0	erythrocyte membrane protein 1 (PfEMP1), truncated
PFB0025c	2	83	61	50	0	0	stevor, putative
PFB0030c	2	122	101	44	0	0	rifin
PFB0035c	2	261	209	67	0	0	rifin
PFB0040c	2	146	106	36	0	0	rifin
PFB0045c	2	10	1	0	0	0	erythrocyte membrane protein 1 (PfEMP1), truncated
PFB0050c	2	56	37	22	0	0	stevor isoform gam beta
PFB0055c	2	219	203	43	0	0	rifin
PFB0056c	2	11	2	0	0	0	hypothetical protein
PFB0060w	2	450	399	61	0	0	rifin
PFB0065w	2	75	46	21	0	2	stevor, putative
PFB0070w	2	52	48	15	0	0	hypothetical protein
PFB0075c	2	68	60	16	1	1	hypothetical protein
PFB0080c	2	133	121	42	0	51	hypothetical protein
PFB0085c	2	244	218	49	2	2	hypothetical protein
PFB0090c	2	157	131	28	1	2	hypothetical protein, conserved
PFB0095c	2	258	220	56	0	60	erythrocyte membrane protein 3
PFB0100c	2	185	155	40	0	7	knob associated histidine-rich protein
PFB0105c	2	97	11	4	7	7	hypothetical protein
PFB0106c	2	110	0	0	0	1	hypothetical protein
PFB0110w	2	93	0	0	0	0	hypothetical protein
PFB0115w	2	253	0	0	3	39	hypothetical protein
PFB0120w	2	35	0	0	0	4	early transcribed membrane protein, putative
PFB0125c	2	317	12	9	0	44	hypothetical protein
PFB0130w	2	144	6	1	3	3	polyprenyl synthetase, putative
PFB0140w	2	91	0	0	0	0	hypothetical protein
PFB0145c	2	464	2	0	0	19	hypothetical protein
PFB0150c	2	772	9	6	2	22	protein kinase, putative
PFB0160w	2	75	0	0	0	0	ERCC1 nucleotide excision repair protein, putative
PFB0161c	2	96	11	1	0	9	hypothetical protein, conserved
PFB0170w	2	164	2	1	1	3	hypothetical protein, conserved
PFB0175c	2	127	0	0	1	9	hypothetical protein
PFB0177c	2	286	7	1	0	3	hypothetical protein
PFB0180w	2	139	5	1	0	20	5'-3' exonuclease, N-terminal resolvase-like domain, putative
PFB0185w	2	212	3	1	0	4	hypothetical protein, conserved
PFB0190c	2	543	14	10	0	22	hypothetical protein
PFB0194w	2	113	0	0	0	1	hypothetical protein, conserved
PFB0195c	2	177	4	1	1	3	hypothetical protein
PFB0200c	2	114	6	8	5	6	aspartate aminotransferase, putative
PFB0205c	2	291	0	0	1	6	hypothetical protein
PFB0210c	2	127	5	4	3	4	monosaccharide transporter, putative
PFB0215c	2	112	18	10	4	5	3'-5' exonuclease, putative
PFB0220w	2	112	0	0	1	2	UbiE-like methlytransferase, putative
PFB0225c	2	120	1	0	1	12	hypothetical protein
PFB0230c	2	291	9	2	0	17	hypothetical protein
PFB0235w	2	207	3	1	0	5	hypothetical protein
PFB0240w	2	125	4	2	2	3	hypothetical protein, conserved
PFB0245c	2	59	0	0	0	0	DNA-directed RNA polymerase II 16 kDa subunit, putative
PFB0250w	2	171	0	0	0	0	hypothetical protein
PFB0255w	2	125	0	0	0	3	hypothetical protein, conserved
PFB0257c	2	45	0	0	0	0	hypothetical protein, conserved
PFB0260w	2	306	0	0	0	1	proteasome 26S regulatory subunit, putative
PFB0265c	2	376	3	1	0	5	DNA repair endonuclease, putative
PFB0270w	2	113	0	0	0	0	hypothetical protein, conserved
PFB0275w	2	152	5	1	1	1	hypothetical protein, conserved
PFB0279w	2	174	1	0	0	12	hypothetical protein
PFB0280w	2	608	12	5	2	13	hypothetical protein
PFB0285c	2	302	11	6	0	22	hypothetical protein
PFB0290c	2	60	0	0	0	0	transcription factor, putative
PFB0295w	2	119	5	1	2	3	adenylosuccinate lyase, putative
PFB0300c	2	94	53	30	0	8	merozoite surface protein 2 precursor
PFB0305c	2	90	3	1	1	2	merozoite surface protein 5
PFB0310c	2	93	8	3	3	8	merozoite surface protein 4
PFB0315w	2	436	21	8	2	9	41 kDa antigen
PFB0320c	2	50	0	0	0	0	hypothetical protein, conserved
PFB0325c	2	228	9	3	0	14	cysteine protease, putative
PFB0330c	2	281	7	5	0	8	cysteine protease, putative
PFB0335c	2	246	9	3	0	5	cysteine protease, putative
PFB0340c	2	309	25	12	0	51	cysteine protease, putative
PFB0345c	2	245	25	11	0	14	cysteine protease, putative
PFB0350c	2	288	5	4	0	5	cysteine protease, putative
PFB0355c	2	274	13	7	0	14	cysteine protease, putative
PFB0360c	2	281	13	6	0	6	cysteine protease, putative
PFB0365w	2	568	6	2	0	9	hypothetical protein, conserved
PFB0370c	2	92	2	1	0	0	RNA-binding protein, putative
PFB0375w	2	401	14	4	0	3	hypothetical protein
PFB0380c	2	457	6	4	0	18	hypothetical protein
PFB0385w	2	65	0	0	0	0	acyl carrier protein, putative
PFB0390w	2	134	0	0	0	1	ribosome releasing factor, putative
PFB0391c	2	114	0	0	0	5	hypothetical protein
PFB0395w	2	65	0	0	0	0	hypothetical protein
PFB0400w	2	613	7	2	1	15	hypothetical protein
PFB0405w	2	783	48	23	4	45	transmission-blocking target antigen s230 precursor
PFB0410c	2	199	0	0	0	0	phospholipase, putative
PFB0415c	2	138	0	0	0	0	hypothetical protein
PFB0420w	2	85	0	0	0	0	2C-methyl-D-erythritol 2,4-cyclodiphosphate synthase
PFB0425c	2	320	6	1	1	11	hypothetical protein
PFB0435c	2	277	1	0	0	9	hypothetical protein
PFB0440c	2	154	3	1	0	6	hypothetical protein
PFB0445c	2	156	0	0	0	21	helicase, putative
PFB0450w	2	25	1	0	0	0	Sec61-gamma subunit of protein translocation complex, putative
PFB0455w	2	38	0	0	0	1	ribosomal L37ae protein, putative
PFB0460c	2	601	5	2	2	39	hypothetical protein
PFB0465c	2	143	0	0	0	2	hypothetical protein
PFB0467w	2	43	0	0	0	0	hypothetical protein, conserved
PFB0470w	2	313	3	1	0	0	hypothetical protein
PFB0475c	2	171	0	0	0	11	hypothetical protein, conserved
PFB0480w	2	87	0	0	0	1	syntaxin, putative
PFB0485c	2	113	1	0	3	3	hypothetical protein
PFB0490c	2	86	0	0	0	0	hypothetical protein
PFB0495w	2	276	3	1	0	0	hypothetical protein
PFB0500c	2	57	1	0	0	0	rab5 protein, putative
PFB0501c	2	112	0	0	0	2	hypothetical protein
PFB0505c	2	196	6	1	0	1	beta-ketoacyl-acyl carrier protein synthase III precursor, putative
PFB0510w	2	293	2	0	0	2	hypothetical protein
PFB0515w	2	65	3	1	1	1	hypothetical protein
PFB0520w	2	299	27	5	2	36	protein kinase, putative
PFB0525w	2	174	2	0	0	0	asparagine -- tRNA ligase, putative
PFB0530c	2	147	1	0	1	4	hypothetical protein
PFB0535w	2	107	9	2	3	3	hypothetical protein
PFB0540w	2	441	12	8	0	5	hypothetical protein
PFB0545c	2	81	0	0	0	0	ribosomal protein L7/L12, putative
PFB0550w	2	147	0	0	0	3	peptide chain release factor subunit 1, putative
PFB0555c	2	942	16	9	0	36	hypothetical protein
PFB0560w	2	978	34	15	2	24	hypothetical protein
PFB0570w	2	98	0	0	0	4	hypothetical protein
PFB0575c	2	129	0	0	1	7	hypothetical protein
PFB0580w	2	313	0	0	2	7	hypothetical protein
PFB0585w	2	121	0	0	0	0	Leu/Phe-tRNA protein transferase, putative
PFB0590w	2	50	0	0	0	0	hypothetical protein
PFB0595w	2	152	6	1	1	12	heat shock 40 kDa protein, putative
PFB0600c	2	45	0	0	0	0	hypothetical protein
PFB0605w	2	159	3	4	1	5	Ser/Thr protein kinase, putative
PFB0610c	2	121	0	0	1	0	hypothetical protein
PFB0615c	2	663	18	13	0	26	hypothetical protein
PFB0620w	2	66	0	0	0	0	hypothetical protein
PFB0625w	2	167	11	3	4	7	hypothetical protein
PFB0630c	2	269	8	3	0	47	hypothetical protein
PFB0635w	2	140	0	0	0	0	T-complex protein 1, putative
PFB0640c	2	382	5	3	1	2	hypothetical protein, conserved
PFB0645c	2	87	0	0	0	0	Ribosomal protein L13, putative
PFB0650w	2	537	27	8	0	90	hypothetical protein
PFB0655c	2	183	0	0	0	2	hypothetical protein
PFB0660w	2	90	0	0	1	1	hypothetical protein
PFB0665w	2	427	14	9	0	7	Ser/Thr protein kinase, putative
PFB0670c	2	157	5	1	0	8	hypothetical protein
PFB0675w	2	339	20	10	4	13	hypothetical protein
PFB0680w	2	400	16	6	0	22	hypothetical protein
PFB0685c	2	215	5	1	1	9	acyl-CoA synthetase, PfACS9
PFB0687c	2	153	5	2	0	7	RING zinc finger protein, putative
PFB0690w	2	71	0	0	0	0	hypothetical protein
PFB0695c	2	237	16	10	1	12	acyl-CoA synthetase
PFB0700c	2	239	2	0	1	34	hypothetical protein
PFB0705w	2	166	0	0	0	7	hypothetical protein
PFB0710c	2	95	2	0	1	13	hypothetical protein
PFB0715w	2	393	9	2	1	4	DNA-directed RNA polymerase II second largest subunit, putative
PFB0720c	2	228	6	4	1	3	hypothetical protein, conserved
PFB0725c	2	28	1	0	0	0	hypothetical protein
PFB0730w	2	483	5	3	0	15	DNA helicase, putative
PFB0735c	2	361	10	4	1	5	hypothetical protein
PFB0745w	2	326	1	0	0	4	hypothetical protein
PFB0750w	2	178	0	0	0	0	vacuolar protein-sorting protein VPS45, putative
PFB0755w	2	407	8	2	1	4	hypothetical protein
PFB0760w	2	185	5	4	3	8	hypothetical protein
PFB0765w	2	420	17	14	3	20	hypothetical protein
PFB0770c	2	237	4	4	2	52	hypothetical protein
PFB0775w	2	117	2	1	0	11	hypothetical protein
PFB0790c	2	114	1	0	1	2	hypothetical protein
PFB0795w	2	155	1	0	0	2	ATP synthase F1, alpha subunit, putative
PFB0800c	2	380	5	3	2	9	hypothetical protein
PFB0805c	2	59	0	0	0	0	clathrin coat assembly protein, putative
PFB0810w	2	46	0	0	0	0	hypothetical protein
PFB0814c	2	18	0	0	0	0	hypothetical protein
PFB0815w	2	174	0	0	0	3	protein kinase, putative
PFB0820c	2	466	30	13	1	31	hypothetical protein
PFB0826c	2	101	0	0	0	3	hypothetical protein
PFB0830w	2	36	0	0	0	0	Ribosomal protein S26e, putative
PFB0835c	2	130	5	1	1	6	hypothetical protein
PFB0840w	2	107	1	0	0	0	replication factor C, subunit 2
PFB0845w	2	128	0	0	1	2	hypothetical protein
PFB0855c	2	450	10	2	0	13	hypothetical protein
PFB0860c	2	158	0	0	0	0	RNA helicase, putative
PFB0865w	2	46	0	0	0	0	small nuclear ribonucleoprotein, putative
PFB0870w	2	548	6	5	0	11	hypothetical protein
PFB0875c	2	132	0	0	0	0	hypothetical protein
PFB0877c	2	63	0	0	0	0	hypothetical protein
PFB0880w	2	127	0	0	1	1	hypothetical protein, conserved
PFB0885w	2	22	0	0	0	2	40S ribosomal protein S30, putative
PFB0886c	2	48	0	0	0	1	hypothetical protein
PFB0888w	2	37	0	0	0	1	hypothetical protein
PFB0890c	2	113	0	0	1	3	pseudouridine synthetase, putative
PFB0895c	2	239	0	0	0	2	replication factor C subunit 1, putative
PFB0900c	2	97	4	1	1	3	hypothetical protein
PFB0905c	2	88	3	1	0	1	hypothetical protein
PFB0910w	2	84	2	2	1	5	hypothetical protein
PFB0915w	2	341	17	10	2	78	liver stage antigen 3
PFB0920w	2	268	15	4	2	12	hypothetical protein
PFB0921c	2	83	0	0	0	3	hypothetical protein
PFB0923c	2	77	1	0	0	0	hypothetical protein
PFB0925w	2	165	0	0	0	0	hypothetical protein
PFB0926c	2	70	0	0	0	0	hypothetical protein
PFB0930w	2	67	0	0	0	0	hypothetical protein
PFB0932w	2	79	1	0	0	3	hypothetical protein
PFB0935w	2	429	65	33	9	131	cytoadherence linked asexual protein 2
PFB0946c	2	70	29	9	0	12	hypothetical protein
PFB0950w	2	114	31	20	0	30	hypothetical protein
PFB0951w	2	51	9	3	0	4	hypothetical protein, pseudogene
PFB0953w	2	72	5	4	0	6	hypothetical protein
PFB0954c	2	58	0	0	0	3	hypothetical protein, conserved in P falciparum
PFB0955w	2	104	3	0	0	4	stevor, degenerate, putative
PFB0960c	2	24	19	4	0	9	hypothetical protein
PFB0965c	2	47	36	7	1	1	hypothetical protein
PFB0970c	2	113	103	28	2	3	hypothetical protein
PFB0972w	2	18	16	13	0	0	hypothetical protein
PFB0973c	2	23	22	6	0	0	hypothetical protein
PFB0974c	2	14	13	4	0	0	erythrocyte membrane protein 1 (PfEMP1), truncated, degenerate
PFB0975c	2	0	0	0	0	0	erythrocyte membrane protein 1 (PfEMP1), truncated
PFB0976w	2	0	0	0	0	0	hypothetical protein
PFB0980w	2	0	0	0	0	0	hypothetical protein
PFB0985c	2	9	8	4	3	2	hypothetical protein
PFB0990c	2	0	0	0	0	0	hypothetical protein
PFB0995w	2	6	0	0	0	0	hypothetical protein
PFB1000w	2	18	8	3	0	0	rifin
PFB1005w	2	252	228	77	0	0	rifin
PFB1010w	2	315	253	54	0	0	rifin
PFB1015w	2	137	107	31	0	0	rifin
PFB1020w	2	84	47	26	0	0	stevor, putative
PFB1025w	2	9	3	2	0	0	erythrocyte membrane protein 1 (PfEMP1), truncated, degenerate
PFB1030w	2	10	4	2	0	0	hypothetical protein
PFB1035w	2	168	121	43	0	0	rifin
PFB1040w	2	108	92	29	0	0	rifin
PFB1045w	2	26	19	8	0	0	erythrocyte membrane protein 1 (PfEMP1), truncated
PFB1050w	2	195	157	32	0	0	rifin
PFB1055c	2	417	329	226	0	0	erythrocyte membrane protein 1 (PfEMP1)
PFB1060w	2	105	28	23	0	0	hypothetical protein, conserved in P falciparum
PFB1065c	2	7	1	0	0	0	hypothetical protein, conserved in P. falciparum
PFB1070w	2	51	8	8	0	10	hypothetical protein
PFC0002c	3	72	16	9	0	0	hypothetical protein, conserved in P. falciparum
PFC0005w	3	891	680	317	0	0	PfEMP1
PFC0010c	3	106	93	34	0	0	RIFIN
PFC0015c	3	2	0	0	0	0	VAR C, pseudogene
PFC0025c	3	120	98	32	0	0	STEVOR
PFC0030c	3	122	91	12	0	0	RIFIN
PFC0035w	3	257	190	59	0	0	RIFIN
PFC0040w	3	60	53	16	0	0	RIFIN
PFC0045w	3	230	199	20	0	1	RIFIN-like protein
PFC0050c	3	208	62	13	2	9	long chain fatty acid ligase, putative
PFC0055w	3	91	1	0	1	0	hypothetical protein
PFC0060c	3	181	6	5	2	10	Serine/threonine protein kinase, putative
PFC0065c	3	121	0	0	0	0	alpha/beta hydrolase protein, putative
PFC0070c	3	85	5	4	4	4	hypothetical protein
PFC0075c	3	89	0	0	1	6	hypothetical protein
PFC0080c	3	225	13	8	1	8	hypothetical protein
PFC0085c	3	123	0	0	0	1	hypothetical protein, conserved
PFC0090w	3	85	5	1	3	7	hypothetical protein, conserved
PFC0095c	3	109	8	2	3	4	hypothetical protein, conserved
PFC0100c	3	177	10	4	1	2	regulatory protein, putative
PFC0105w	3	344	21	11	0	8	serine/threonine protein kinase, putative
PFC0110w	3	189	35	21	0	43	Cytoadherence linked asexual protein, CLAG
PFC0115c	3	708	53	22	0	44	erythrocyte membrane protein 1 (PfEMP1) pseudogene
PFC0120w	3	218	64	36	0	70	Cytoadherence linked asexual protein, CLAG
PFC0125w	3	327	22	8	10	17	ABC transporter, putative
PFC0126c	3	55	0	0	0	1	hypothetical protein, conserved
PFC0130c	3	112	0	0	0	1	hypothetical protein, conserved
PFC0135c	3	331	4	1	1	6	conserved protein
PFC0140c	3	553	8	1	2	2	N-ethylmaleimide-sensitive fusion protein, putative
PFC0145c	3	350	8	5	0	5	hypothetical protein, conserved
PFC0150w	3	361	2	0	2	13	hypothetical protein, conserved
PFC0155c	3	57	0	0	0	0	DNA-directed RNA polymerase subunit I, putative
PFC0160w	3	239	1	0	1	6	binding protein, putative
PFC0165w	3	533	4	1	3	7	hypothetical protein, conserved
PFC0166w	3	53	2	4	0	1	thioredoxin-like redox-active protein, putative
PFC0170c	3	127	6	3	1	1	dihydrolipoamide acyltransferase, putative
PFC0175w	3	153	5	3	1	3	IBR domain protein, putative
PFC0176c	3	80	0	0	0	1	hypothetical protein, conserved
PFC0180c	3	250	10	3	3	6	membrane skeletal protein, putative
PFC0185w	3	139	0	0	7	9	hypothetical protein, conserved
PFC0190c	3	148	6	2	0	1	EH (Eps15 homology) protein
PFC0191c	3	56	5	1	0	1	hypothetical protein
PFC0195w	3	343	8	3	1	20	hypothetical protein, conserved
PFC0200w	3	56	0	0	0	1	60S Ribosomal protein L44, putative
PFC0205c	3	68	0	0	0	0	PfGLP-1, 1-cys-glutaredoxin-like protein-1
PFC0210c	3	81	17	9	11	61	circumsporozoite (CS) protein
PFC0215c	3	157	14	4	5	8	hypothetical protein
PFC0220w	3	351	3	1	1	4	hypothetical protein
PFC0221c	3	59	0	0	0	0	hypothetical protein, conserved
PFC0225c	3	114	0	0	1	1	elongation factor (EF-TS), putative
PFC0230c	3	897	28	5	2	36	hypothetical protein, conserved
PFC0235w	3	275	11	4	2	40	hypothetical protein, conserved
PFC0240c	3	241	5	8	0	5	hypothetical protein, conserved
PFC0241w	3	60	0	0	0	2	hypothetical protein, conserved
PFC0245c	3	882	5	4	1	17	hypothetical protein, conserved
PFC0250c	3	165	5	1	1	1	AP endonuclease (DNA-(apurinic or apyrimidinic site) lyase), putative
PFC0255c	3	87	1	0	1	3	ubiquitin-conjugating enzyme E2, putative
PFC0260w	3	271	0	0	1	13	hypothetical protein, conserved
PFC0261c	3	54	1	0	0	0	hypothetical protein, conserved
PFC0262c	3	52	1	0	0	0	hypothetical protein, conserved
PFC0265c	3	179	1	0	1	4	hypothetical protein, conserved
PFC0270w	3	134	5	1	1	1	hypothetical protein
PFC0271c	3	82	5	1	0	5	glutaredoxin, putative
PFC0275w	3	168	0	0	0	1	FAD-dependent glycerol-3-phosphate dehydrogenase, putative
PFC0280c	3	91	0	0	0	0	hypothetical protein
PFC0281w	3	28	0	0	0	1	hypothetical protein
PFC0282w	3	60	0	0	0	0	hypothetical protein
PFC0285c	3	141	4	1	2	2	T-complex protein beta subunit, putative
PFC0290w	3	102	0	0	0	2	40S ribosomal protein S23, putative
PFC0295c	3	67	0	0	2	2	40S ribosomal protein S12, putative
PFC0300c	3	106	0	0	0	1	60S ribosomal protein L7, putative
PFC0305w	3	141	0	0	0	1	EB1 homolog, putative
PFC0310c	3	100	6	1	2	2	ATP-dependent CLP protease, putative
PFC0315c	3	150	2	0	0	9	hypothetical protein
PFC0320w	3	209	8	2	0	4	hypothetical protein
PFC0325c	3	505	15	4	2	37	hypothetical protein
PFC0330w	3	157	5	1	3	7	PDZ domain protein, putative
PFC0335c	3	892	21	4	3	60	hypothetical protein
PFC0340w	3	129	8	5	2	2	DNA polymerase delta small subunit, putative
PFC0345w	3	431	33	18	2	23	hypothetical protein
PFC0350c	3	173	17	11	1	7	T-complex protein eta subunit, putative
PFC0355c	3	104	3	1	2	4	hypothetical protein
PFC0360w	3	76	0	0	0	3	hypothetical protein, conserved
PFC0365w	3	141	0	0	0	0	conserved protein, putative
PFC0370w	3	145	1	0	1	1	hypothetical protein
PFC0371w	3	39	0	0	0	1	hypothetical protein
PFC0375c	3	337	1	0	0	9	splicing factor, putative
PFC0380w	3	209	6	7	1	8	dual-specificity protein phosphatase, putative
PFC0381c	3	90	6	1	0	5	hypothetical protein
PFC0385c	3	412	4	1	0	32	serine/threonine protein kinase, putative
PFC0390w	3	200	0	0	0	12	hypothetical protein, conserved
PFC0395w	3	191	2	0	1	4	asparagine synthetase, putative
PFC0400w	3	32	0	0	0	0	60S Acidic ribosomal protein P2
PFC0405c	3	144	3	1	0	1	hypothetical protein
PFC0410w	3	162	2	1	1	4	rat BRAIN protein-like
PFC0415c	3	410	4	3	0	10	hypothetical protein
PFC0416w	3	77	6	1	2	5	hypothetical protein
PFC0420w	3	191	6	3	1	10	calcium-dependent protein kinase, putative
PFC0425w	3	936	30	10	2	55	hypothetical protein
PFC0430w	3	263	3	3	0	5	hypothetical protein
PFC0435w	3	318	1	0	1	6	hypothetical protein
PFC0440c	3	546	14	3	2	19	helicase, putative
PFC0441c	3	76	2	0	3	3	hypothetical protein
PFC0445w	3	80	0	0	0	3	hypothetical protein
PFC0450w	3	39	0	0	0	1	hypothetical protein
PFC0455w	3	210	3	1	0	7	hypothetical protein
PFC0460w	3	81	17	10	6	6	hypothetical protein
PFC0465c	3	198	10	11	1	12	hypothetical protein
PFC0470w	3	340	8	8	0	7	valine -- tRNA ligase, putative
PFC0475c	3	267	0	0	1	7	hypothetical protein, conserved
PFC0485w	3	626	35	12	2	24	putative protein kinase
PFC0486c	3	33	0	0	0	0	hypothetical protein
PFC0490w	3	225	10	6	1	10	hypothetical protein
PFC0495w	3	262	19	4	0	8	aspartyl protease, putative
PFC0500w	3	210	8	3	0	8	hypothetical protein
PFC0505c	3	179	8	3	4	20	hypothetical protein
PFC0506w	3	81	0	0	0	8	hypothetical protein
PFC0510w	3	209	5	1	1	14	zinc finger protein, putative
PFC0515c	3	295	19	6	1	14	hypothetical protein
PFC0520w	3	98	0	0	0	0	26S proteasome regulatory subunit S14, putative
PFC0525c	3	186	10	3	0	6	glycogen synthase kinase, putative
PFC0530w	3	165	2	0	1	2	hypothetical protein
PFC0535w	3	75	0	0	0	3	60S ribosomal protein L26, putative
PFC0540w	3	114	0	0	0	0	hypothetical protein
PFC0545c	3	86	5	1	1	3	hypothetical protein
PFC0550w	3	233	0	0	1	7	hypothetical protein
PFC0555c	3	66	0	0	0	0	hypothetical protein
PFC0556c	3	37	1	0	0	2	hypothetical protein, conserved
PFC0560c	3	216	11	3	1	6	hypothetical protein
PFC0565w	3	234	9	4	0	2	hypothetical protein
PFC0570c	3	195	18	8	3	38	hypothetical protein
PFC0571c	3	301	3	1	0	2	hypothetical protein
PFC0575w	3	205	1	0	0	5	hypothetical protein
PFC0580c	3	261	6	4	3	11	hypothetical protein
PFC0581w	3	182	1	0	0	4	hypothetical protein
PFC0582c	3	143	7	1	2	15	hypothetical protein
PFC0590c	3	420	2	1	1	7	hypothetical protein
PFC0595c	3	97	0	0	0	0	serine/threonine protein phosphatase, putative
PFC0600w	3	81	0	0	1	1	hypothetical protein
PFC0605w	3	72	1	0	0	1	hypothetical protein
PFC0610c	3	311	4	1	0	3	hypothetical protein
PFC0615w	3	281	3	0	1	4	hypothetical protein
PFC0625w	3	158	3	0	2	3	hypothetical protein
PFC0630w	3	57	5	4	1	1	hypothetical protein
PFC0635c	3	69	0	0	0	0	translation initiation factor E4, putative
PFC0640w	3	556	23	12	2	23	CSP and TRAP-related protein (CTRP)
PFC0645w	3	165	0	0	0	1	hypothetical protein
PFC0650w	3	307	4	0	1	5	hypothetical protein
PFC0670c	3	77	0	0	0	0	hypothetical protein
PFC0675c	3	70	0	0	0	0	hypothetical protein
PFC0680w	3	169	2	0	1	3	hypothetical protein
PFC0685w	3	253	2	0	0	1	hypothetical protein
PFC0690c	3	101	0	0	0	1	hypothetical protein
PFC0695w	3	96	0	0	0	3	hypothetical protein
PFC0700c	3	87	0	0	0	1	hypothetical protein
PFC0701w	3	81	0	0	1	2	hypothetical protein
PFC0705c	3	570	29	15	2	37	hypothetical protein
PFC0710w	3	123	0	0	0	3	inorganic pyrophosphatase, putative
PFC0715c	3	257	1	0	0	1	hypothetical protein
PFC0720w	3	126	0	0	0	0	hypothetical protein
PFC0725c	3	140	8	4	3	3	transporter, putative
PFC0730w	3	97	4	1	0	2	conserved protein, putative
PFC0735w	3	51	3	2	1	2	40S ribosomal protein S15A, putative
PFC0740c	3	158	16	3	2	5	binding protein, putative
PFC0745c	3	76	0	0	1	1	proteasome component C8, putative
PFC0750w	3	258	17	11	0	8	hypothetical protein
PFC0755c	3	391	5	1	2	15	protein kinase, putative
PFC0760c	3	749	34	17	2	28	hypothetical protein
PFC0765c	3	152	0	0	2	2	hypothetical protein
PFC0770c	3	399	17	7	3	50	kinesin-related protein, putative
PFC0775w	3	92	3	1	1	2	40S ribosomal protein S11, putative
PFC0780w	3	735	2	3	0	40	hypothetical protein
PFC0785c	3	68	0	0	0	0	proteasome regulatory protein, putative
PFC0790w	3	217	1	0	1	3	hypothetical protein
PFC0795w	3	65	0	0	0	0	hypothetical protein
PFC0800w	3	103	0	0	0	1	band 7-related protein
PFC0805w	3	592	11	7	1	19	DNA-directed RNA polymerase II, putative
PFC0810c	3	278	28	10	0	19	hypothetical protein
PFC0815c	3	290	3	1	0	10	hypothetical protein
PFC0820w	3	1163	18	10	0	16	hypothetical protein
PFC0825c	3	265	2	2	0	3	cleavage and polyadenylation specificity factor protein, putative
PFC0830w	3	36	0	0	1	1	trophozoite stage antigen
PFC0831w	3	114	7	1	1	2	triosephophate isomerase, putative
PFC0835c	3	139	0	0	1	1	hypothetical protein
PFC0840w	3	452	3	2	1	4	P-type ATPase, putative
PFC0845c	3	35	0	0	0	0	ubiquitin--protein ligase, putative
PFC0850c	3	221	4	1	2	9	hypothetical protein
PFC0855w	3	56	0	0	0	0	ubiquitin-conjugating enzyme, putative
PFC0860w	3	284	12	3	0	6	kinesin, putative
PFC0865w	3	121	0	0	0	2	RNA-binding protein, putative
PFC0870w	3	73	7	4	1	3	elongation factor 1 (EF-1), putative
PFC0875w	3	785	10	3	0	17	transporter, putative
PFC0880c	3	118	5	5	3	5	hypothetical protein
PFC0885c	3	94	0	0	0	0	hypothetical protein
PFC0886w	3	84	0	0	0	0	hypothetical protein
PFC0890w	3	98	1	0	0	3	vesicle transport protein, putative
PFC0895w	3	172	0	0	0	0	hypothetical protein
PFC0900w	3	142	3	1	1	2	T-complex protein 1 epsilon subunit, putative
PFC0905c	3	744	34	11	1	19	hypothetical protein
PFC0910w	3	116	4	1	1	1	hypothetical protein
PFC0911c	3	68	0	0	0	1	hypothetical protein
PFC0912w	3	111	4	1	0	0	hypothetical protein
PFC0915w	3	116	1	0	1	3	ATP-dependent RNA helicase, putative
PFC0920w	3	287	7	0	0	2	histone H2A variant, putative
PFC0925w	3	141	1	0	0	1	hypothetical protein
PFC0930c	3	421	3	1	3	16	hypothetical protein
PFC0935c	3	164	24	7	4	14	N-acetylglucosamine-1-phosphate transferase, putative
PFC0940c	3	191	16	9	7	23	hypothetical protein
PFC0945w	3	122	7	2	2	2	protein kinase, putative
PFC0950c	3	270	0	0	0	9	peptidase, putative
PFC0955w	3	214	2	1	1	8	ATP-dependent RNA helicase
PFC0960c	3	465	8	7	0	17	hypothetical protein
PFC0965w	3	629	21	3	0	39	hypothetical protein
PFC0970w	3	416	22	6	1	11	hypothetical protein
PFC0975c	3	58	0	0	0	1	PFCYP19, cyclophilin, peptidyl-prolyl cis-trans isomerase
PFC0980c	3	175	0	0	0	4	mRNA capping enzyme
PFC0990c	3	337	9	3	0	14	hypothetical protein
PFC0995c	3	160	1	0	1	2	diacylglycerol O-acyltransferase, putative
PFC1000w	3	233	0	0	2	8	hypothetical protein
PFC1005c	3	90	0	0	0	9	HesB-like domain protein
PFC1010w	3	333	5	4	2	16	hypothetical protein
PFC1011c	3	182	1	0	0	6	hypothetical protein
PFC1015c	3	504	10	4	0	48	hypothetical protein
PFC1016w	3	95	2	3	0	4	hypothetical protein
PFC1020c	3	80	0	0	0	2	40S ribosomal protein S3A, putative
PFC1025w	3	48	0	0	0	0	F49C12.11-like protein
PFC1030w	3	358	8	4	2	9	hypothetical protein
PFC1035w	3	118	2	0	1	3	hypothetical protein
PFC1040w	3	109	0	0	0	0	hypothetical protein
PFC1045c	3	275	9	2	1	9	hypothetical protein
PFC1050w	3	118	0	0	0	3	hypothetical protein
PFC1055w	3	190	0	0	1	5	hypothetical protein
PFC1060c	3	186	3	1	3	5	hypothetical protein
PFC1065w	3	263	3	4	6	7	hypothetical protein
PFC1070c	3	27	7	1	0	0	VARC pseudogene
PFC1075w	3	0	0	0	0	0	hypothetical protein
PFC1080c	3	26	18	5	0	0	hypothetical protein, conserved in P. falciparum
PFC1085c	3	0	0	0	0	0	hypothetical protein, conserved
PFC1090w	3	0	0	0	0	0	hypothetical protein, conserved in P. falciparum
PFC1095w	3	215	179	50	0	0	RIFIN (3D7-rifT3-5)
PFC1100w	3	237	205	55	0	0	RIFIN
PFC1105w	3	104	99	26	0	0	stevor (3D7-stevorT3-2)
PFC1110w	3	3	0	0	0	0	VARC pseudogene
PFC1115w	3	251	195	61	0	0	RIFIN (3D7-rifT3-7)
PFC1120c	3	965	729	366	0	0	var (3D7-varT3-2)
PFC1125w	3	160	50	24	0	0	hypothetical protein, conserved in P. falciparum
PFD0005w	4	972	752	348	0	0	erythrocyte membrane protein 1 (PfEMP1)
PFD0015c	4	0	0	0	0	0	RIFIN
PFD0020c	4	1254	1024	559	0	0	erythrocyte membrane protein 1 (PfEMP1)
PFD0025w	4	194	151	45	0	0	RIFIN
PFD0030c	4	147	130	39	0	0	RIFIN
PFD0035c	4	161	127	39	0	0	STEVOR
PFD0040c	4	183	158	37	0	0	RIFIN
PFD0045c	4	220	183	43	0	0	RIFIN
PFD0050w	4	151	122	43	0	0	RIFIN
PFD0055w	4	294	253	70	0	0	RIFIN
PFD0060w	4	275	223	71	0	13	RIFIN
PFD0065w	4	91	4	1	0	3	STEVOR pseudogene
PFD0070c	4	416	110	24	0	22	RIFIN
PFD0075w	4	127	4	1	1	4	hypothetical protein, conserved in P. falciparum
PFD0080c	4	151	4	2	1	33	hypothetical protein
PFD0085c	4	233	19	7	0	12	ATP-dept. acyl-coa synthetase, putative
PFD0090c	4	109	6	2	5	16	hypothetical protein
PFD0095c	4	167	10	9	3	4	hypothetical protein
PFD0100c	4	288	40	11	0	24	surface-associated interspersed gene 4.1, (SURFIN4.1)
PFD0105c	4	214	143	87	0	208	surface-associated interspersed gene 4.1, (SURFIN4.1)
PFD0110w	4	726	63	26	8	48	reticulocyte-binding protein 1
PFD0115c	4	84	5	1	0	3	hypothetical protein
PFD0120w	4	86	26	7	0	27	RIF pseudogene, RIFIN pseudogene
PFD0125c	4	359	17	4	1	3	STEVOR
PFD0134c	4	54	4	1	0	3	RIF pseudogene, RIFIN pseudogene
PFD0135c	4	64	18	8	0	6	RIFIN, truncated
PFD0135w	4	814	36	6	2	17	erythrocyte membrane protein 1 (PfEMP1) pseudogene
PFD0144c	4	43	5	3	0	3	hypothetical protein
PFD0145c	4	171	0	0	0	0	hypothetical protein
PFD0150w	4	148	8	2	0	19	hypothetical protein
PFD0155c	4	77	0	0	0	0	hypothetical protein
PFD0160w	4	893	35	14	0	38	hypothetical protein
PFD0165w	4	104	0	0	0	0	ubiquitin-specific protease, putative
PFD0170c	4	166	4	2	0	6	hypothetical protein
PFD0175c	4	43	0	0	0	0	hypothetical protein
PFD0180c	4	267	11	4	0	27	CGI-201 protein, short form
PFD0185c	4	188	4	1	1	2	hypothetical protein, conserved
PFD0190w	4	308	2	0	1	7	hypothetical protein
PFD0195c	4	42	0	0	0	0	hypothetical protein
PFD0200c	4	515	18	9	3	24	hypothetical protein
PFD0205c	4	67	0	0	0	0	hypothetical protein
PFD0207c	4	201	12	5	0	33	hypothetical protein
PFD0210c	4	103	2	1	1	1	pbs36 homologue
PFD0215c	4	122	3	3	0	3	pf52 protein
PFD0225w	4	980	24	13	1	27	hypothetical protein
PFD0230c	4	230	1	0	0	13	protease, putative
PFD0235c	4	160	11	3	3	8	hypothetical protein
PFD0240c	4	115	0	0	0	4	hypothetical protein
PFD0245c	4	165	3	1	1	2	ATP-dependant RNA helicae-like protein, putative
PFD0250c	4	375	5	4	2	7	hypothetical protein
PFD0255w	4	203	17	9	0	16	ag-1 blood stage membrane protein homologue
PFD0260c	4	450	41	23	2	100	sequestrin
PFD0265w	4	798	17	7	0	12	pre-mRNA splicing factor, putative
PFD0270c	4	98	0	0	0	7	hypothetical protein
PFD0275w	4	130	0	0	0	0	secy-independent transporter protein, putative
PFD0280w	4	35	0	0	0	0	hypothetical protein
PFD0285c	4	563	8	5	0	11	lysine decarboxylase, putative
PFD0290w	4	36	1	0	0	0	hypothetical protein
PFD0295c	4	221	6	4	0	5	hypothetical protein
PFD0300w	4	118	0	0	0	2	hypothetical protein
PFD0305c	4	175	0	0	0	1	vacuolar ATP synthase subunit b
PFD0310w	4	50	0	0	2	4	sexual stage-specific protein precursor
PFD0311w	4	123	0	0	0	1	hydroxyacyl glutathione hydrolase, putative
PFD0315c	4	31	5	4	0	1	hypothetical protein
PFD0320c	4	677	27	13	1	103	hypothetical protein
PFD0325w	4	42	0	0	0	0	hypothetical protein
PFD0330w	4	312	6	1	0	7	hypothetical protein
PFD0335c	4	112	5	2	0	4	hypothetical protein
PFD0340c	4	491	22	8	1	14	hypothetical protein
PFD0345c	4	124	6	4	0	2	hypothetical protein
PFD0350w	4	98	0	0	0	1	hypothetical protein, conserved
PFD0355c	4	98	1	0	0	3	hypothetical protein, conserved
PFD0360w	4	86	2	0	1	1	hypothetical protein
PFD0365c	4	29	0	0	0	0	hypothetical protein
PFD0367w	4	129	6	1	1	1	hypothetical protein
PFD0375w	4	290	4	1	0	4	hypothetical protein
PFD0380c	4	438	8	2	1	15	hypothetical protein
PFD0385c	4	169	0	0	0	3	AAA family ATPase, putative
PFD0385w	4	438	16	12	0	20	hypothetical protein
PFD0395c	4	48	0	0	0	1	hypothetical protein
PFD0400w	4	280	6	1	0	20	hypothetical protein
PFD0403w	4	156	0	0	0	1	hypothetical protein
PFD0405c	4	129	6	2	0	5	hypothetical protein
PFD0415c	4	139	3	1	0	0	hypothetical protein
PFD0420c	4	177	0	0	0	0	flap exonuclease, putative
PFD0425w	4	240	14	11	4	9	hypothetical protein
PFD0430c	4	282	13	4	3	9	hypothetical protein
PFD0435c	4	99	0	0	0	0	hypothetical protein
PFD0440w	4	233	1	0	1	5	hypothetical protein
PFD0445c	4	615	10	4	4	10	hypothetical protein
PFD0450c	4	166	0	0	1	2	pre-mrna splicing factor, putative
PFD0455w	4	128	0	0	0	0	ribosomal processing protein, putative
PFD0460c	4	264	5	1	0	2	hypothetical protein
PFD0462w	4	167	1	0	0	2	DNAJ protein
PFD0465c	4	93	0	0	0	1	hypothetical protein, conserved
PFD0466c	4	27	0	0	0	0	hypothetical protein
PFD0470c	4	289	2	1	0	2	replication factor a protein, putative
PFD0480w	4	83	0	0	0	2	hypothetical protein
PFD0485w	4	152	0	0	0	1	hypothetical protein
PFD0487c	4	170	5	2	2	5	actin-like protein, putative
PFD0495c	4	214	1	0	0	47	hypothetical protein
PFD0505c	4	253	2	1	0	18	protein phosphatase 2C
PFD0515w	4	101	0	0	0	0	exosome complex exonuclease rrp4, putative
PFD0520c	4	59	0	0	0	1	hypothetical protein
PFD0525w	4	118	0	0	0	1	hypothetical protein
PFD0530c	4	224	8	2	0	7	Hypothetical GTP-binding protein
PFD0535w	4	304	8	8	2	17	hypothetical protein
PFD0540c	4	247	8	4	0	10	hypothetical protein
PFD0545w	4	372	9	2	0	12	hypothetical protein
PFD0550c	4	71	0	0	0	0	hypothetical protein
PFD0555c	4	274	13	3	0	8	hypothetical protein
PFD0560w	4	189	6	1	0	6	hypothetical protein
PFD0565c	4	325	22	11	0	28	RNA helicase, putative
PFD0580c	4	45	0	0	0	0	hypothetical protein
PFD0585c	4	462	14	4	2	25	hypothetical protein
PFD0590c	4	512	11	7	0	13	DNA polymerase alpha
PFD0595c	4	25	2	0	0	1	RIFIN, truncated
PFD0595w	4	174	25	11	3	23	hypothetical protein
PFD0600c	4	95	6	2	2	5	ribosomal protein, putative
PFD0605c	4	95	12	2	2	6	hypothetical protein
PFD0610w	4	136	8	2	0	7	hypothetical protein, conserved
PFD0615c	4	898	716	388	0	34	erythrocyte membrane protein 1 (PfEMP1)
PFD0625c	4	729	574	256	0	1	erythrocyte membrane protein 1 (PfEMP1)
PFD0630c	4	36	22	13	0	0	erythrocyte membrane protein 1 (PfEMP1)
PFD0635c	4	148	107	33	0	0	erythrocyte membrane protein 1 (PfEMP1)
PFD0640c	4	457	351	77	0	56	RIFIN
PFD0645w	4	403	333	49	0	22	RIFIN
PFD0650w	4	33	22	8	0	6	hypothetical protein
PFD0655c	4	268	16	4	0	14	ubiquitin carboxyl-terminal hydrolase a, putative
PFD0655w	4	126	25	7	0	14	erythrocyte membrane protein 1 (PfEMP1) pseudogene
PFD0660w	4	89	10	6	0	5	phosphoglycerate mutase, putative
PFD0665c	4	140	3	4	1	1	26s proteasome aaa-ATPase subunit Rpt3, putative
PFD0669c	4	50	0	0	0	1	hypothetical protein
PFD0670c	4	100	0	0	0	0	hypothetical protein, conserved
PFD0675w	4	74	0	0	1	1	ribosomal protein l10, putative
PFD0685c	4	469	19	10	0	11	chromosome associated protein, putative
PFD0690c	4	390	37	10	0	18	hypothetical protein
PFD0692c	4	71	17	3	0	3	hypothetical protein
PFD0695w	4	112	5	4	0	3	hypothetical protein
PFD0700c	4	184	3	1	0	7	RNA binding protein, putative
PFD0705c	4	77	1	0	0	2	hypothetical protein
PFD0710w	4	161	0	0	0	0	GTP-binding protein, putative
PFD0711c	4	32	1	0	0	0	hypothetical protein
PFD0715c	4	59	0	0	0	0	hypothetical protein, conserved
PFD0720w	4	181	3	1	0	9	hypothetical protein
PFD0725c	4	118	1	0	0	2	arsenical pump-driving ATPase, putative
PFD0730w	4	110	1	0	0	0	hypothetical protein
PFD0735c	4	499	36	19	0	26	hypothetical protein
PFD0740w	4	339	21	10	0	53	Plasmodium falciparum protein kinase, putative
PFD0745c	4	65	0	0	0	0	nonclathrin coat protein zeta2-cop-related protein, putative
PFD0750w	4	92	7	1	0	3	nuclear cap-binding protein, putative
PFD0755c	4	67	0	0	0	0	adenylate kinase 1
PFD0760c	4	121	6	3	3	3	hypothetical protein
PFD0765w	4	203	11	6	0	14	RING finger protein, putative
PFD0770c	4	81	0	0	0	0	ribosomal protein l15, putative
PFD0775c	4	233	0	0	0	5	hypothetical RNA binding protein
PFD0780w	4	213	3	1	1	13	glutamyl-tRNA(Gln) amidotransferase subunit A, putative
PFD0785c	4	69	2	1	0	2	hypothetical protein
PFD0790c	4	354	0	0	0	13	DNA replication licensing factor, putative
PFD0795w	4	367	0	0	1	11	hypothetical protein
PFD0800c	4	82	0	0	0	0	hypothetical protein
PFD0805w	4	66	1	0	0	0	prohibitin-like protein, putative
PFD0810w	4	102	0	0	0	7	small GTP-binding protein sar1
PFD0815c	4	569	5	1	0	20	hypothetical protein
PFD0820w	4	92	2	3	0	1	hypothetical protein
PFD0825c	4	165	7	2	2	5	RNA-binding protein of pumilio/mpt5 family, putative
PFD0830w	4	166	9	5	3	7	bifunctional dihydrofolate reductase-thymidylate synthase
PFD0835c	4	212	2	0	1	11	hypothetical protein
PFD0840w	4	1516	71	22	0	83	hypothetical protein
PFD0850c	4	156	0	0	0	7	hypothetical protein, conserved
PFD0855c	4	235	6	5	1	12	hypothetical protein
PFD0860w	4	202	11	2	0	7	hypothetical protein
PFD0865c	4	175	5	1	1	16	cdc2-related protein kinase 1
PFD0870w	4	174	14	5	1	13	hypothetical protein
PFD0872w	4	1242	59	24	0	65	hypothetical protein
PFD0875c	4	291	3	3	0	18	hypothetical protein
PFD0880w	4	119	0	0	0	2	hypothetical protein
PFD0885c	4	263	6	1	2	12	hypothetical protein
PFD0890w	4	62	5	1	0	0	hypothetical protein
PFD0895c	4	135	0	0	0	7	Bet3 transport protein, putative
PFD0900w	4	469	15	4	1	17	hypothetical protein
PFD0905w	4	151	8	2	0	9	hypothetical protein
PFD0910w	4	86	2	1	0	4	hypothetical protein
PFD0915w	4	178	8	1	0	7	hypothetical protein
PFD0920w	4	205	9	4	0	3	hypothetical protein
PFD0925w	4	104	1	0	0	5	hypothetical protein
PFD0930w	4	39	0	0	0	0	CGI-141 protein homolog, putative
PFD0935c	4	107	1	0	0	2	hypothetical protein
PFD0940w	4	624	17	7	0	21	hypothetical protein
PFD0945c	4	131	0	0	1	3	hypothetical protein
PFD0950w	4	111	0	0	0	2	ran binding protein 1
PFD0955w	4	78	0	0	0	0	hypothetical protein
PFD0960c	4	67	0	0	2	2	ribosomal protein L7Ae-related protein, putative
PFD0965W	4	1149	75	25	0	63	putative phosphatidylinositol 4-kinase, frameshifted
PFD0970c	4	789	109	43	0	67	hypothetical protein
PFD0975w	4	154	11	4	4	14	ROI kinase-like protein
PFD0980w	4	147	1	0	7	8	holo-(acyl-carrier protein) synthase, putative
PFD0985w	4	773	23	7	0	35	hypothetical protein
PFD0990w	4	77	5	1	3	5	ribosome recycling factor, putative
PFD0993c	4	64	8	1	0	9	hypothetical protein
PFD0995c	4	686	368	170	0	118	erythrocyte membrane protein 1 (PfEMP1)
PFD1000c	4	1	0	0	0	0	erythrocyte membrane protein 1 (PfEMP1)
PFD1004c	4	78	7	3	0	5	hypothetical protein
PFD1005c	4	614	497	169	0	0	erythrocyte membrane protein 1 (PfEMP1)
PFD1006w	4	25	0	0	0	0	hypothetical protein
PFD1007w	4	20	0	0	0	0	hypothetical protein
PFD1010w	4	126	90	41	0	5	RIFIN
PFD1015c	4	726	608	286	0	3	erythrocyte membrane protein 1 (PfEMP1)
PFD1015w	4	111	5	4	0	5	hypothetical protein
PFD1020c	4	220	0	0	0	0	RIFIN
PFD1025w	4	461	85	16	0	29	erythrocyte membrane protein 1 (PfEMP1)-like pseudogene
PFD1030c	4	379	24	11	0	35	hypothetical protein
PFD1035w	4	132	9	3	0	5	steroid dehydrogenase kik-i, putative
PFD1045c	4	974	61	20	0	52	erythrocyte membrane-associated antigen, putative
PFD1045w	4	218	13	4	4	17	hypothetical protein
PFD1050w	4	138	0	0	0	3	alpha-tubulin ii
PFD1055w	4	65	0	0	0	0	ribosomal protein S19s, putative
PFD1060w	4	676	27	14	2	24	u5 small nuclear ribonucleoprotein-specific protein, putative
PFD1065c	4	44	1	0	0	0	hypothetical protein
PFD1070w	4	115	0	0	0	0	eukaryotic initiation factor, putative
PFD1080w	4	99	0	0	0	3	hypothetical protein
PFD1085w	4	76	0	0	0	0	hypothetical protein
PFD1090c	4	63	2	1	0	1	clathrin assembly protein, putative
PFD1095w	4	54	0	0	0	0	hypothetical protein
PFD1100c	4	118	3	1	0	3	hypothetical protein
PFD1105w	4	51	8	1	1	1	hypothetical protein
PFD1110w	4	139	7	2	1	6	hypothetical protein
PFD1115c	4	356	6	5	0	10	hypothetical protein
PFD1120c	4	51	2	0	2	3	integral membrane protein, conserved in P. falciparum
PFD1130w	4	100	0	0	0	2	hypothetical protein
PFD1135c	4	65	7	1	0	5	hypothetical protein
PFD1140w	4	118	4	4	2	3	hypothetical protein
PFD1145c	4	156	5	1	2	6	hypothetical protein
PFD1150c	4	407	7	2	0	5	hypothetical protein
PFD1155w	4	398	39	17	0	26	erythrocyte binding antigen, putative
PFD1160w	4	586	131	64	0	246	hypothetical protein
PFD1165w	4	187	0	0	0	7	protein kinase, conserved in P. falciparum
PFD1170c	4	98	1	0	0	6	RESA-like protein, truncated
PFD1175w	4	245	14	8	0	77	Plasmodium falciparum trophozoite antigen r45-like protein
PFD1180w	4	97	0	0	0	1	trophozoite antigen r45-like protein,truncated
PFD1185w	4	86	15	7	0	9	hypothetical protein
PFD1190c	4	40	1	0	0	1	hypothetical protein
PFD1195c	4	27	13	6	0	6	hypothetical protein
PFD1200c	4	63	27	12	0	19	hypothetical protein
PFD1200w	4	13	1	0	0	0	RIF pseudogene, RIFIN pseudogene
PFD1205w	4	74	41	18	0	32	hypothetical integral membrane protein,conserved in P. falciparum
PFD1210w	4	47	5	2	0	2	hypothetical protein
PFD1215w	4	70	44	19	0	28	hypothetical protein
PFD1220c	4	219	172	27	0	1	STEVOR
PFD1230c	4	191	152	44	0	1	RIFIN
PFD1235w	4	0	0	0	0	0	erythrocyte membrane protein 1 (PfEMP1)
PFD1240w	4	112	97	30	0	0	RIFIN
PFD1245c	4	932	719	337	0	0	erythrocyte membrane protein 1 (PfEMP1)
PFD1250w	4	109	29	19	0	0	hypothetical protein, conserved in P falciparum
PFE0005w	5	579	494	187	0	0	erythrocyte membrane protein 1 (PfEMP1)
PFE0010c	5	0	0	0	0	0	erythrocyte membrane protein 1 (PfEMP1) pseudogene
PFE0015c	5	66	56	40	0	0	RIF pseudogene, RIFIN pseudogene
PFE0020c	5	260	225	47	0	0	RIFIN
PFE0025c	5	172	107	36	0	0	RIFIN
PFE0030c	5	99	10	3	0	0	STEVOR pseudogene
PFE0035c	5	28	5	1	0	0	RIF pseudogene, RIFIN pseudogene
PFE0040c	5	301	15	4	3	48	Mature parasite-infected erythrocyte surface antigen (MESA) or PfEMP2
PFE0045c	5	189	8	2	1	2	kinase, putative
PFE0050w	5	98	0	0	0	0	hypothetical protein
PFE0055c	5	145	4	1	0	0	heat shock protein, putative
PFE0060w	5	139	0	0	3	3	hypothetical protein
PFE0065w	5	101	6	8	2	6	skeleton binding protein
PFE0070w	5	229	14	10	0	84	interspersed repeat antigen, putative
PFE0075c	5	118	0	0	0	0	rhoptry-associated protein 3, RAP3
PFE0080c	5	120	5	5	3	4	rhoptry-associated protein 2, RAP2
PFE0085c	5	205	1	0	1	2	hypothetical protein
PFE0090w	5	276	10	3	3	20	hypothetical protein
PFE0095c	5	123	6	6	3	4	hypothetical protein
PFE0100w	5	316	0	0	1	4	hypothetical protein
PFE0105c	5	58	0	0	0	0	hypothetical protein
PFE0110w	5	126	0	0	1	2	hypothetical protein
PFE0115c	5	83	0	0	1	1	hypothetical protein
PFE0120c	5	154	1	0	2	3	Merozoite Surface Protein 8, MSP8
PFE0125w	5	165	1	0	0	2	hypothetical protein
PFE0130c	5	331	7	4	0	6	hypothetical protein
PFE0135w	5	38	0	0	0	0	hypothetical protein
PFE0140c	5	44	0	0	0	0	hypothetical protein
PFE0145w	5	119	0	0	0	5	50S ribosomal subunit protein L28, putative
PFE0150c	5	146	0	0	0	2	4-diphosphocytidyl-2c-methyl-D-erythritol kinase (CMK), putative
PFE0155w	5	243	5	4	2	12	hypothetical protein
PFE0160c	5	92	0	0	1	2	Ser/Arg-rich splicing factor, putative
PFE0165w	5	70	0	0	0	3	actin depolymerizing factor, putative
PFE0170c	5	217	5	2	0	4	protein kinase, putative
PFE0175c	5	298	6	5	0	5	unconventional myosin pfm-b
PFE0180w	5	42	3	2	0	3	hypothetical protein
PFE0185c	5	82	13	6	0	4	60S ribosomal subunit protein L31, putative
PFE0190c	5	181	8	5	0	3	hypothetical protein
PFE0195w	5	575	10	7	0	11	P-type ATPase, putative
PFE0200c	5	104	0	0	0	6	hypothetical protein, conserved
PFE0205w	5	160	9	4	1	4	ATP-dependent helicase, putative
PFE0210c	5	86	1	0	0	0	hypothetical protein
PFE0215w	5	198	5	5	0	6	ATP-dependent helicase, putative
PFE0220w	5	109	0	0	0	1	hypothetical protein
PFE0225w	5	114	0	0	0	0	3-methyl-2-oxobutanoate dehydrogenase (lipoamide), putative
PFE0230w	5	455	23	12	1	102	hypothetical protein
PFE0240c	5	1279	12	8	1	40	hypothetical protein
PFE0240w	5	108	0	0	0	5	hypothetical protein
PFE0245c	5	684	17	8	3	19	hypothetical protein
PFE0250w	5	652	6	1	2	12	hypothetical protein
PFE0255w	5	143	1	0	0	1	actin-related protein, putative
PFE0260w	5	162	0	0	0	0	hypothetical protein
PFE0265c	5	180	2	0	0	2	hypothetical protein
PFE0270c	5	365	5	3	0	9	DNA repair protein, putative
PFE0275w	5	83	0	0	0	4	hypothetical protein
PFE0280c	5	214	4	1	0	5	hypothetical protein
PFE0285c	5	58	2	1	0	2	ubiquitin-like protein, putative
PFE0290c	5	84	9	1	0	4	hypothetical protein
PFE0295w	5	97	0	0	1	5	hypothetical protein
PFE0300c	5	84	0	0	0	3	60S ribosomal subunit protein L24, putative
PFE0305w	5	103	1	0	1	1	transcription initiation factor TFiid, TATA-binding protein
PFE0310c	5	111	0	0	0	1	hypothetical protein
PFE0315c	5	99	1	0	0	6	hypothetical protein
PFE0320w	5	239	11	3	0	8	hypothetical protein
PFE0325w	5	690	22	11	2	47	hypothetical protein
PFE0328w	5	59	3	1	0	5	hypothetical protein, conserved, pseudogene
PFE0330w	5	209	3	1	0	12	hypothetical protein
PFE0335w	5	270	6	1	1	9	hypothetical protein
PFE0340c	5	186	11	6	0	17	hypothetical protein, conserved
PFE0345c	5	50	0	0	0	2	hypothetical protein
PFE0350c	5	122	0	0	0	1	60S ribosomal subunit protein L4/L1, putative
PFE0355c	5	189	4	2	0	8	serine protease belonging to subtilisin family, putative
PFE0360c	5	229	5	6	4	8	hypothetical protein
PFE0365c	5	91	16	5	1	8	hypothetical protein
PFE0370c	5	189	4	1	1	2	subtilisin-like protease precursor, putative
PFE0375w	5	160	0	0	0	1	cell differentiation protein rcd1, putative
PFE0380c	5	146	0	0	0	1	hypothetical protein, conserved
PFE0385w	5	353	11	9	0	47	hypothetical protein
PFE0390w	5	66	5	1	0	2	hypothetical protein
PFE0395c	5	97	9	5	2	8	hypothetical protein
PFE0400w	5	421	5	3	2	8	hypothetical protein
PFE0405c	5	137	0	0	0	2	hypothetical protein
PFE0410w	5	96	0	0	0	0	triose or hexose phosphate / phosphate translocator, putative
PFE0415w	5	158	9	3	0	8	transcription factor iib, putative
PFE0420c	5	609	14	7	0	29	guanidine nucleotide exchange factor, putative
PFE0425w	5	64	3	1	2	5	hypothetical protein
PFE0430w	5	387	19	4	3	9	ATP-dependent RNA helicase, putative
PFE0435c	5	87	10	3	2	3	single-strand binding protein, putative
PFE0440w	5	741	50	27	0	89	hypothetical protein
PFE0445c	5	122	2	1	1	2	SNAP protein (soluble N-ethylmaleimide-sensitive factor Attachment Protein), putative
PFE0450w	5	412	10	3	1	7	chromosome condensation protein, putative
PFE0455w	5	143	5	1	0	2	phosphatase 1 regulatory subunit, putative
PFE0460c	5	47	0	0	0	1	hypothetical protein
PFE0465c	5	732	12	7	0	22	RNA polymerase I
PFE0470w	5	117	0	0	0	0	hypothetical protein
PFE0475w	5	189	9	6	2	11	asparagine -- t RNA ligase, putative
PFE0480c	5	154	7	3	1	9	hypothetical protein
PFE0485w	5	401	8	8	1	8	phosphatidylinositol 4-kinase, putative
PFE0490w	5	88	0	0	0	0	hypothetical protein
PFE0495w	5	241	0	0	0	6	hypothetical protein
PFE0500c	5	599	10	1	0	28	hypothetical protein
PFE0505w	5	195	1	0	0	1	cyclophilin, putative
PFE0510c	5	94	0	0	0	0	hypothetical protein
PFE0515w	5	132	0	0	0	0	hypothetical protein
PFE0520c	5	214	1	0	0	1	topoisomerase I
PFE0530w	5	88	0	0	0	0	hypothetical protein
PFE0535w	5	32	1	0	0	0	hypothetical protein
PFE0540w	5	216	5	1	1	2	WD-repeat potein, putative
PFE0543c	5	96	0	0	0	0	hypothetical protein
PFE0545c	5	58	0	0	0	0	histamine-releasing factor, putative
PFE0550w	5	57	2	1	0	1	hypothetical protein
PFE0555w	5	261	1	0	0	2	stearoyl-CoA desaturase (acyl-CoA desaturase, faty acid desaturase), putative
PFE0560c	5	345	27	17	0	13	hypothetical protein
PFE0565w	5	107	16	7	7	9	hypothetical protein
PFE0570w	5	2365	38	11	0	62	hypothetical protein
PFE0575c	5	44	0	0	0	0	hypothetical protein
PFE0580w	5	78	0	0	0	0	hypothetical protein
PFE0585c	5	163	4	4	1	7	myo-inositol 1-phosphate synthase, putative
PFE0590w	5	173	0	0	1	1	hypothetical protein
PFE0595w	5	101	4	1	0	4	hypothetical protein
PFE0600c	5	37	0	0	0	0	hypothetical protein
PFE0605c	5	172	6	3	2	3	glutathione synthetase
PFE0610c	5	73	0	0	0	0	CDK-activating kinase assembly factor, putative
PFE0615w	5	71	0	0	0	0	hypothetical protein
PFE0620c	5	245	0	0	0	1	hypothetical protein
PFE0625w	5	112	1	0	0	1	GTPase, putative
PFE0630c	5	71	1	0	0	1	orotate phosphoribosyltransferase, putative
PFE0635c	5	386	9	3	0	26	hypothetical protein
PFE0640w	5	72	0	0	0	0	hypothetical protein
PFE0645w	5	95	0	0	0	0	hypothetical protein
PFE0650c	5	89	6	1	0	0	hypothetical protein
PFE0655w	5	659	30	12	7	33	hypothetical protein
PFE0660c	5	79	2	0	0	1	uridine phosphorylase, putative
PFE0665c	5	137	0	0	0	4	GTP-binding protein, putative
PFE0670w	5	64	0	0	0	3	hypothetical protein
PFE0675c	5	273	3	1	0	14	deoxyribodipyrimidine photolyase (photoreactivating enzyme, DNA photolyase), putative
PFE0680w	5	82	3	1	0	1	hypothetical protein
PFE0685w	5	146	1	0	0	15	hypothetical protein
PFE0690c	5	73	0	0	0	0	Rab1 protein
PFE0695w	5	89	0	0	0	1	hypothetical protein
PFE0700c	5	100	0	0	1	5	hypothetical protein, conserved
PFE0705c	5	344	14	6	2	7	helicase, belonging to UvrD family, putative
PFE0710w	5	220	0	0	2	2	hypothetical protein
PFE0715w	5	275	7	1	2	17	asparagine -- tRNA ligase, putative
PFE0725c	5	87	1	0	0	5	hypothetical protein
PFE0730c	5	108	1	0	0	0	ribose 5-phosphate epimerase, putative
PFE0735w	5	381	11	5	1	12	hypothetical protein
PFE0740c	5	236	17	11	0	7	hypothetical protein
PFE0745w	5	123	0	0	0	3	hypothetical protein
PFE0750c	5	204	3	1	2	32	hypothetical protein, conserved
PFE0755c	5	141	0	0	0	2	hypothetical protein
PFE0760w	5	56	0	0	0	1	hypothetical protein
PFE0765w	5	486	14	4	1	34	phosphatidylinositol 3-kinase, putative
PFE0770w	5	229	3	4	0	14	hypothetical protein
PFE0775c	5	265	13	4	3	13	hypothetical protein
PFE0780w	5	405	9	4	1	26	hypothetical protein
PFE0785c	5	131	4	1	1	3	hypothetical protein
PFE0790c	5	30	5	1	0	0	BolA-like protein, conserved
PFE0795c	5	97	0	0	0	0	nif-like protein, putative
PFE0800w	5	277	11	2	1	8	hypothetical protein
PFE0805w	5	564	22	11	3	49	cation-transporting ATPase 1
PFE0810c	5	70	6	3	0	3	40S ribosomal subunit protein S14, putative
PFE0815w	5	158	9	2	10	35	hypothetical protein
PFE0820c	5	97	0	0	0	0	hypothetical protein, conserved
PFE0825w	5	182	0	0	0	0	transporter, putative
PFE0830c	5	395	12	2	1	22	unknown protein, mb2
PFE0835w	5	333	1	0	0	2	ubiquitin carboxyl-terminal hydrolase 2, putative
PFE0840c	5	538	16	4	2	17	hypothetical protein
PFE0845c	5	120	6	1	0	0	60S ribosomal subunit protein L8, putative
PFE0850c	5	81	0	0	0	2	60S ribosomal protein L12, putative
PFE0855c	5	143	6	1	0	1	hypothetical protein
PFE0860c	5	159	4	2	0	6	hypothetical protein
PFE0865c	5	97	0	0	0	1	splicing factor, putative
PFE0870w	5	301	5	2	0	6	transcriptional regulator, putative
PFE0875c	5	231	2	0	0	17	hypothetical protein, conserved
PFE0880c	5	90	5	1	1	1	f-actin capping protein beta subunit, putative
PFE0885w	5	202	0	0	0	0	eukaryotic translation initiation factor 3 subunit, putative
PFE0890c	5	80	4	4	1	1	hypothetical protein
PFE0895c	5	176	0	0	0	2	Zinc finger protein, putative
PFE0900w	5	147	4	4	0	2	hypothetical protein
PFE0905w	5	334	10	5	2	9	hypothetical protein
PFE0910w	5	69	0	0	1	1	hypothetical protein
PFE0915c	5	103	0	0	0	7	proteasome subunit beta type 1
PFE0920c	5	62	0	0	0	1	cyclin2 related protein, putative
PFE0925c	5	271	7	1	0	6	snrnp protein, putative
PFE0930w	5	295	3	1	0	4	hypothetical protein, conserved
PFE0935c	5	447	6	1	0	16	RNA-binding protein, putative
PFE0940c	5	39	0	0	0	0	hypothetical protein
PFE0945c	5	57	4	1	0	3	hypothetical protein
PFE0950c	5	80	0	0	0	0	hypothetical protein
PFE0955w	5	82	5	1	0	0	hypothetical protein
PFE0960w	5	34	0	0	0	0	50S ribosomal subunit protein L14, putative
PFE0965c	5	98	2	1	0	3	vacuolar ATP synthetase, putative
PFE0970w	5	161	21	11	1	15	cytochrome c oxidase assembly protein (heme A: farnesyltransferase), putative
PFE0975c	5	69	1	0	0	3	40S ribosomal subunit protein S24, putative
PFE0980c	5	607	19	3	0	35	hypothetical protein
PFE0985w	5	176	11	4	0	3	hypothetical protein
PFE0990w	5	44	0	0	0	1	hypothetical protein
PFE0995c	5	185	1	0	1	6	hypothetical protein
PFE1000c	5	134	7	1	2	2	hypothetical protein
PFE1005w	5	84	1	0	0	1	40S ribosomal subunit protein S9, putative
PFE1010w	5	221	3	1	3	5	protein phosphatase 2c, putative
PFE1015c	5	176	6	1	0	4	hypothetical protein
PFE1020w	5	54	2	1	0	1	u6 snRNA-associated sm-like protein Lsm2, putative
PFE1025c	5	84	10	4	1	1	hypothetical protein
PFE1030c	5	84	0	0	0	0	phosphomethylpyrimidine kinase, putative
PFE1035c	5	80	0	0	0	1	BIS(5'-nucleosyl)-tetraphosphatase (diadenosine tetraphosphatase), putative
PFE1040c	5	245	1	0	0	3	hypothetical protein
PFE1045c	5	503	5	3	1	9	hypothetical protein
PFE1050w	5	134	0	0	0	0	adenosylhomocysteinase(S-adenosyl-L-homocystein e hydrolase)
PFE1055c	5	140	8	3	3	5	hypothetical protein
PFE1060c	5	450	11	4	0	7	hypothetical protein
PFE1065w	5	90	1	0	1	1	hypothetical protein
PFE1070c	5	364	3	1	1	10	hypothetical protein
PFE1075c	5	156	0	0	2	3	hypothetical protein
PFE1080w	5	131	0	0	0	6	ribosomal large subunit pseudouridylate synthase, putative
PFE1085w	5	212	7	1	1	2	DEAD-box subfamily ATP-dependant helicase, putative
PFE1090w	5	215	8	1	0	2	nuceotide binding protein, putative
PFE1095w	5	480	15	6	1	28	hypothetical protein
PFE1100w	5	76	0	0	0	1	hypothetical protein
PFE1105c	5	207	5	3	0	3	hypothetical protein
PFE1110w	5	65	4	4	0	1	hypothetical protein
PFE1115c	5	171	0	0	0	1	s-adenosylmethionine-dependent methyltransferase, putative
PFE1120w	5	2268	49	17	2	30	hypothetical protein
PFE1125w	5	76	0	0	1	0	50S ribosomal subunit protein L17, putative
PFE1130w	5	132	2	1	3	2	hypothetical protein
PFE1135w	5	99	0	0	0	1	hypothetical protein, conserved
PFE1140c	5	75	0	0	0	0	G10 protein, putative
PFE1145w	5	369	14	6	1	10	hypothetical protein
PFE1150w	5	362	9	3	5	12	multidrug resistance protein
PFE1155c	5	166	0	0	0	1	mitochondrial processing peptidase alpha subunit, putative
PFE1160w	5	284	3	3	3	13	hypothetical protein
PFE1165c	5	75	0	0	0	1	hypothetical protein
PFE1170w	5	183	1	0	1	1	hypothetical protein
PFE1173c	5	52	0	0	0	0	outer arm dynein lc3, putative
PFE1175w	5	118	0	0	0	1	hypothetical protein
PFE1180c	5	344	8	5	2	7	hypothetical protein
PFE1185w	5	176	4	2	3	6	transporter, putative
PFE1190c	5	43	0	0	0	0	hypothetical protein
PFE1195w	5	275	0	0	2	2	karyopherin beta
PFE1200w	5	317	5	3	0	8	hypothetical protein
PFE1205c	5	68	0	0	0	0	hypothetical protein
PFE1210c	5	124	6	4	1	6	hypothetical protein
PFE1215c	5	107	0	0	0	1	developmentally regulated GTP-binding protein 1, putative
PFE1220w	5	46	0	0	0	1	hypothetical protein
PFE1225w	5	69	4	1	0	1	50S ribosomal subunit protein L12, putative
PFE1230c	5	33	0	0	0	0	hypothetical protein, conserved
PFE1235c	5	239	4	4	2	2	hypothetical protein
PFE1240w	5	244	2	0	1	1	hypothetical protein, conserved
PFE1245w	5	191	3	1	1	3	zinc finger protein, putative
PFE1250w	5	164	8	4	6	11	long-chain fatty acid CoA ligase, putative
PFE1255w	5	416	1	0	2	38	hypothetical protein
PFE1260c	5	120	1	0	3	3	hypothetical protein
PFE1265w	5	128	0	0	0	0	G-protein coupled receptor, putative
PFE1270c	5	414	8	2	1	15	hypothetical protein
PFE1275c	5	118	9	4	2	2	RNA methyltransferase, putative
PFE1280w	5	64	0	0	0	0	hypothetical protein
PFE1285w	5	93	5	4	2	2	hypothetical protein
PFE1290w	5	179	0	0	0	1	serine/threonine-protein kinase Nek1, putative
PFE1295c	5	174	0	0	0	1	hypothetical protein
PFE1300w	5	113	1	0	1	0	hypothetical protein
PFE1305c	5	215	7	0	0	13	hypothetical protein
PFE1310c	5	83	0	0	0	0	hypothetical protein
PFE1315w	5	94	0	0	0	0	hypothetical protein
PFE1320w	5	330	5	3	2	22	hypothetical protein
PFE1325w	5	889	45	23	4	130	hypothetical protein
PFE1330c	5	197	7	4	5	9	hypothetical protein
PFE1335c	5	98	0	0	1	2	hypothetical protein
PFE1340w	5	88	2	1	0	3	transmembrane protein, putative
PFE1345c	5	255	0	0	0	4	minichromosome maintenance protein 3, putative
PFE1350c	5	69	0	0	0	0	ubiquitin-conjugating enzyme, putative
PFE1355c	5	171	12	5	0	5	ubiquitin carboxyl-terminal hydrolase, putative
PFE1360c	5	76	5	1	1	3	methionine aminopeptidase, putative
PFE1363c	5	12	0	0	0	1	hypothetical protein
PFE1365w	5	58	0	0	1	1	hypothetical protein
PFE1370w	5	131	0	0	0	17	hsp70 interacting protein, putative
PFE1375c	5	219	2	0	0	4	hypothetical protein
PFE1390w	5	165	4	1	2	3	RNA helicase-1
PFE1395c	5	37	0	0	0	1	hypothetical protein
PFE1400c	5	296	5	3	1	15	beta adaptin protein, putative
PFE1405c	5	153	0	0	0	2	eukaryotic translation initiation factor 3, subunit 6, putative
PFE1410c	5	126	1	0	2	2	hypothetical protein
PFE1415w	5	184	1	0	2	8	cell cycle regulator with zn-finger domain, putative
PFE1420w	5	145	8	8	0	8	F-actin capping protein, alpha subunit, putative
PFE1425c	5	51	0	0	0	6	hypothetical protein
PFE1430c	5	70	9	2	1	0	cyclophilin, putative
PFE1435c	5	147	9	3	3	3	hypothetical protein
PFE1440c	5	145	7	2	0	7	hypothetical protein
PFE1445c	5	183	12	8	7	7	hypothetical protein
PFE1450c	5	67	10	4	0	1	hypothetical protein, conserved
PFE1455w	5	205	9	4	1	13	sugar transporter, putative
PFE1460w	5	89	8	2	1	3	hypothetical protein
PFE1465w	5	457	7	2	2	20	hypothetical protein
PFE1470w	5	102	0	0	0	3	cell cycle regulator protein, putative
PFE1480c	5	244	0	0	0	3	hypothetical protein
PFE1485w	5	434	10	5	2	40	hypothetical protein
PFE1490c	5	119	6	1	1	2	hypothetical protein
PFE1495w	5	17	0	0	0	0	hypothetical protein
PFE1500c	5	30	0	0	0	0	hypothetical protein
PFE1505w	5	82	3	1	0	1	hypothetical protein
PFE1510c	5	147	0	0	0	0	phosphoenolpyruvate/phosphate translocator precursor, putative
PFE1515w	5	380	21	10	1	8	hypothetical protein
PFE1520c	5	405	16	5	0	22	hypothetical protein
PFE1525w	5	289	7	1	0	8	hypothetical protein
PFE1530c	5	118	0	0	0	12	hypothetical protein, conserved
PFE1535w	5	274	19	8	2	19	hypothetical protein
PFE1540w	5	147	0	0	0	3	hypothetical protein
PFE1545c	5	655	4	1	1	14	diaphanous homolog, putative
PFE1550w	5	181	0	0	0	2	hypothetical protein
PFE1555c	5	627	19	6	1	18	hypothetical protein
PFE1560c	5	62	1	0	0	0	hypothetical protein
PFE1565w	5	88	2	1	0	1	hypothetical protein
PFE1570c	5	295	0	0	1	7	hypothetical protein
PFE1590w	5	54	0	0	0	6	early transcribed membrane protein
PFE1595c	5	84	9	6	0	1	hypothetical protein
PFE1600w	5	146	14	7	8	8	hypothetical protein
PFE1605w	5	154	1	0	0	16	DNAJ protein
PFE1610w	5	40	6	1	0	1	hypothetical protein
PFE1615c	5	46	0	0	3	3	hypothetical protein
PFE1620c	5	102	10	3	0	0	erythrocyte membrane protein 1 (PfEMP1)
PFE1625c	5	108	45	18	0	0	erythrocyte membrane protein 1 (PfEMP1) pseudogene
PFE1630w	5	289	183	16	0	0	RIFIN
PFE1635w	5	79	32	9	0	10	RIF pseudogene, RIFIN pseudogene
PFE1640w	5	2024	1673	608	0	317	erythrocyte membrane protein 1 (PfEMP1), truncated
PFF0005c	6	93	76	60	0	0	erythrocyte membrane protein 1 (PfEMP1) pseudogene
PFF0010w	6	1075	958	576	0	0	erythrocyte membrane protein 1 (PfEMP1)
PFF0015c	6	157	124	44	0	0	RIFIN
PFF0020c	6	297	241	71	0	0	erythrocyte membrane protein 1 (PfEMP1)-like protein
PFF0025w	6	127	81	32	0	0	RIFIN
PFF0030c	6	62	26	19	0	0	erythrocyte membrane protein 1 (PfEMP1) pseudogene
PFF0035c	6	201	164	36	0	0	RIFIN
PFF0040c	6	61	43	25	0	0	RIFIN pseudogene
PFF0045c	6	0	0	0	0	0	RIFIN pseudogene
PFF0050c	6	0	0	0	0	0	hypothetical protein, conserved in Plasmodium, falciparum
PFF0055w	6	0	0	0	0	0	hypothetical protein, conserved in Plasmodium falciparum
PFF0060w	6	16	9	4	0	0	hypothetical protein, conserved in Plasmodium falciparum
PFF0065c	6	0	0	0	0	0	hypotherical protein conserved in Plasmodium falciparum
PFF0070w	6	33	15	6	0	0	erythrocyte membrane protein (PfEMP1) pseudogene
PFF0075c	6	11	0	0	0	0	hypothetical protein
PFF0080c	6	7	0	0	0	0	hypothetical protein, conserved
PFF0085w	6	90	4	1	2	6	hypothetical protein
PFF0090w	6	55	0	0	0	1	hypothetical protein
PFF0095c	6	368	1	0	0	2	hypothetical protein
PFF0100w	6	360	15	5	2	12	putative ATP dependent RNA helicase
PFF0105w	6	89	0	0	1	1	MYND finger domain protein
PFF0110w	6	63	0	0	0	0	hypothetical protein
PFF0115c	6	263	7	2	4	6	elongation factor G, putative
PFF0120w	6	108	4	1	1	1	putative geranylgeranyltransferase
PFF0125c	6	348	6	1	2	13	hypothetical protein
PFF0130c	6	111	1	0	0	8	hypothetical protein
PFF0135w	6	160	15	7	0	9	hypothetical protein, conserved
PFF0140c	6	133	1	0	4	7	hypothetical protein
PFF0145w	6	147	2	1	3	9	hypothetical protein
PFF0150c	6	100	0	0	0	5	hypothetical protein
PFF0155w	6	129	1	0	2	3	bcs1-like protein, putative
PFF0160c	6	156	0	0	0	0	dihydroorotate dehydrogenase, mitochondrial precursor
PFF0165c	6	274	9	5	3	7	hypothetical protein
PFF0170w	6	125	0	0	0	0	calcium antiporter, putative
PFF0175c	6	594	20	9	7	20	hypothetical protein
PFF0180w	6	120	2	1	1	2	phenylalanine -- tRNA ligase, putative
PFF0185c	6	633	15	6	1	27	hypothetical protein
PFF0190c	6	91	1	0	0	0	hypothetical protein
PFF0195c	6	476	7	1	0	5	hypothetical protein
PFF0200c	6	455	16	4	0	12	hypothetical protein
PFF0205w	6	39	0	0	0	0	hypothetical protein, conserved
PFF0210w	6	198	3	0	1	10	hypothetical protein
PFF0215w	6	83	1	0	1	2	hypothetical protein
PFF0220w	6	702	13	2	0	30	hypothetical protein, expressed
PFF0225w	6	458	3	0	1	5	DNA helicase, putative
PFF0230c	6	126	2	0	0	5	glyoxalase I, putative
PFF0235c	6	333	2	0	0	7	hypothetical protein
PFF0240c	6	60	0	0	0	0	hypothetical protein
PFF0245w	6	66	0	0	0	0	50S ribosomal subunit L24, putative
PFF0250w	6	199	0	0	1	2	RNA binding protein, putative
PFF0255c	6	114	4	1	2	3	hypothetical protein
PFF0260w	6	140	0	0	0	1	ST kinase, putative
PFF0265c	6	48	1	0	1	1	calcium-binding protein, putative
PFF0270c	6	175	2	0	0	3	cyclin dependent kinase binding protein, putative
PFF0275c	6	537	9	4	2	25	nucleoside diphosphate kinase, putative
PFF0280w	6	78	4	2	0	2	hypothetical protein,conserved
PFF0285c	6	494	8	2	0	38	DNA repair protein RAD50, putative
PFF0290w	6	111	0	0	0	3	long chain polyunsaturated fatty acid elongation enzyme, putative
PFF0295c	6	260	11	5	1	14	hypothetical protein
PFF0300w	6	183	4	1	1	4	RNA-binding protein, putative
PFF0305c	6	87	3	4	1	1	ubiquitin-conjugating enzyme E2, putative
PFF0310w	6	33	0	0	0	0	hypothetical protein
PFF0315c	6	57	1	0	0	0	hypothetical protein, conserved
PFF0320c	6	208	4	3	1	4	polypyrimidine tract binding protein, putative
PFF0325c	6	549	12	4	4	20	hypothetical protein, expressed
PFF0330w	6	399	4	1	0	3	coatomer alpha subunit, putative
PFF0335c	6	77	0	0	0	0	hypothetical protein
PFF0340c	6	58	0	0	1	2	glutaredoxin-like protein, putative
PFF0345w	6	262	1	0	0	2	translation initiation factor IF-2, putative
PFF0350w	6	241	3	2	0	5	MYND finger protein, putative
PFF0355c	6	121	0	0	1	1	hypothetical protein, conserved
PFF0360w	6	119	5	4	0	2	uroporphyrinogen decarboxylase, putative
PFF0365c	6	269	0	0	0	5	conserved hypothetical protein, EXS family
PFF0370w	6	113	2	3	3	4	para-hydroxybenzoate--polyprenyltransferase (4- hydroxybenzoate octaprenyltransferase), putative
PFF0375c	6	220	1	0	2	8	hypothetical protein
PFF0380w	6	653	16	6	0	39	hypothetical protein
PFF0385c	6	164	4	3	0	10	hypothetical protein
PFF0390w	6	208	0	0	0	1	hypothetical protein
PFF0395c	6	187	6	2	0	2	hypothetical protein, conserved
PFF0400w	6	320	4	1	1	13	hypothetical protein
PFF0405c	6	80	8	1	0	3	hypothetical protein, conserved
PFF0410w	6	436	4	4	1	15	hypothetical protein
PFF0415c	6	29	0	0	0	5	hypothetical protein, conserved
PFF0420c	6	92	1	0	0	2	proteasome subunit alpha type 2, putative
PFF0425w	6	80	5	1	1	1	hypothetical protein
PFF0430w	6	172	1	0	1	1	chaperone, putative
PFF0435w	6	127	4	1	1	2	ornithine aminotransferase
PFF0440w	6	224	1	0	1	3	hypothetical protein
PFF0445w	6	1385	31	8	0	29	hypothetical protein
PFF0450c	6	155	13	3	0	4	transporter protein, putative
PFF0455w	6	138	2	0	0	1	citrate synthase-like protein, putative
PFF0460w	6	256	3	1	3	13	hypothetical protein
PFF0465c	6	151	0	0	0	1	cardiolipin synthetase, putative
PFF0470w	6	359	12	9	0	8	hypothetical protein
PFF0475w	6	304	17	8	2	10	hypothetical protein
PFF0480w	6	500	14	4	0	31	hypothetical protein
PFF0485c	6	104	0	0	0	3	hypothetical protein, conserved
PFF0490w	6	441	0	0	0	7	hypothetical protein
PFF0495w	6	89	0	0	0	1	ribosomal protein L19-like protein, putative
PFF0500c	6	152	1	0	0	4	step II splicing factor, putative
PFF0505c	6	207	6	1	0	6	hypothetical protein, conserved
PFF0510w	6	43	0	0	0	0	histone H3, putative
PFF0515c	6	60	1	0	0	0	hypothetical protein, conserved
PFF0520w	6	157	2	3	0	6	calcium-dependent protein kinase
PFF0525w	6	66	0	0	0	0	hypothetical protein
PFF0530w	6	182	0	0	0	0	transketolase, putative
PFF0535c	6	313	4	2	0	1	trancription factor, putative
PFF0540c	6	75	0	0	0	0	hypothetical protein, conserved
PFF0545c	6	30	0	0	0	0	hypothetical protein, conserved
PFF0550w	6	88	1	0	0	1	hypothetical protein
PFF0555w	6	93	1	0	0	0	hypothetical protein
PFF0560c	6	210	0	0	0	0	hypothetical protein, conserved
PFF0565c	6	80	4	3	0	1	hypothetical protein, conserved
PFF0570c	6	152	0	0	1	2	hypothetical protein
PFF0573c	6	39	0	0	0	0	hypothetical protein, conserved
PFF0575c	6	740	14	10	2	28	hypothetical protein
PFF0580w	6	72	0	0	1	1	hypothetical protein
PFF0585c	6	48	0	0	0	2	hypothetical protein
PFF0590c	6	152	2	3	3	4	homologue of human HSPC025
PFF0595c	6	508	21	9	0	30	hypothetical protein
PFF0600w	6	90	0	0	0	0	hypothetical protein
PFF0605c	6	38	0	0	0	0	hypothetical protein, conserved
PFF0610c	6	117	0	0	1	2	hypothetical protein, conserved
PFF0615c	6	103	2	0	1	1	Plasmodium falciparum membrane protein pf12 precursor
PFF0620c	6	76	1	0	1	4	hypothetical protein
PFF0625w	6	183	13	9	5	8	nucleolar GTP-binding protein 1, putative
PFF0630c	6	108	0	0	0	5	hypothetical protein, conserved
PFF0635w	6	65	0	0	0	0	hypothetical protein
PFF0640w	6	31	2	1	0	1	hypothetical protein
PFF0645c	6	360	0	0	3	7	integral membrane protein
PFF0650w	6	65	0	0	0	1	ribosomal protein L18, putative
PFF0655c	6	307	2	1	2	27	adapter-related protein, putative
PFF0660w	6	321	7	4	0	14	hypothetical protein
PFF0665c	6	194	3	4	1	1	syntaxin binding protein, putative
PFF0670w	6	959	52	23	0	107	hypothetical protein
PFF0675c	6	508	27	4	0	32	myosin-like protein, putative
PFF0680c	6	183	2	4	0	3	thiamin-phosphate pyrophosphorylase, putative
PFF0685c	6	475	30	11	0	25	Hypothetical protein
PFF0690c	6	258	0	0	0	0	hypothetical protein
PFF0695w	6	84	4	4	0	2	hypothetical protein, conserved
PFF0700c	6	86	5	1	0	2	60S ribosomal protein L19, putative
PFF0705c	6	183	0	0	0	0	hypothetical protein
PFF0710w	6	175	0	0	0	0	hypothetical protein, conserved
PFF0715c	6	102	0	0	1	5	endonuclease iii homologue, putative
PFF0720w	6	308	2	1	2	10	hypothetical protein
PFF0725w	6	48	0	0	0	0	hypothetical protein
PFF0730c	6	118	6	4	5	5	enoyl-acyl carrier reductase
PFF0735w	6	165	0	0	2	6	hypothetical protein
PFF0740c	6	209	0	0	0	12	hypothetical protein
PFF0745c	6	709	28	12	0	48	ribonuclease, putative
PFF0750w	6	183	0	0	0	3	cdc2-like protein kinase, putative
PFF0755c	6	655	7	2	0	17	hypothetical protein
PFF0760w	6	107	0	0	0	0	RNA and export factor binding protein, putative
PFF0765c	6	304	4	3	0	12	hypothetical protein
PFF0770c	6	387	25	8	0	31	hypothetical protein with PP2C domain
PFF0775w	6	143	3	2	1	38	pyridoxal kinase-like protein, putative
PFF0780w	6	59	5	4	2	2	hypothetical protein, conserved
PFF0785w	6	183	8	1	1	3	hypothetical protein, conserved
PFF0790c	6	62	0	0	0	0	hypothetical protein, conserved
PFF0795w	6	372	16	4	2	19	hypothetical protein
PFF0800w	6	331	6	8	3	10	hypothetical protein
PFF0805c	6	155	5	1	0	11	hypothetical protein
PFF0810c	6	134	5	5	1	1	hypothetical protein
PFF0815w	6	135	10	4	2	3	malate:quinone oxidoreductase, putative
PFF0820w	6	311	2	1	1	1	hypothetical protein
PFF0825c	6	86	0	0	0	0	mitochondrial import receptor subunit tom40
PFF0830w	6	365	5	1	0	9	alpha adaptin-like protein, putative
PFF0835w	6	161	0	0	0	0	hypothetical protein
PFF0840w	6	58	0	0	0	0	hypothetical protein, conserved
PFF0845c	6	1188	871	464	0	214	erythrocyte membrane protein 1 (PfEMP1)
PFF0847w	6	66	60	48	0	2	Stevor, pseudogene
PFF0850c	6	281	229	61	0	0	STEVOR
PFF0855c	6	451	414	62	0	43	RIFIN
PFF0860c	6	30	0	0	0	0	histone h2a
PFF0865w	6	33	0	0	2	0	histone h3
PFF0870w	6	200	1	0	0	2	hypothetical protein, conserved
PFF0875w	6	184	1	0	1	1	hypothetical protein
PFF0880c	6	73	0	0	0	0	hypothetical protein
PFF0885w	6	54	1	0	0	1	60S ribosomal protein L27a, putative
PFF0890c	6	184	1	0	2	3	hypothetical protein
PFF0895w	6	92	0	0	0	0	malate dehydrogenase, putative
PFF0900c	6	146	2	0	0	3	hypothetical protein, conserved
PFF0905w	6	83	12	4	2	3	hypothetical protein
PFF0910c	6	256	5	2	3	9	hypothetical protein
PFF0915w	6	228	5	4	0	7	N-acetylglucosamine transferase
PFF0920c	6	577	6	3	2	47	hypothetical protein
PFF0925w	6	145	9	2	2	5	hypothetical protein
PFF0930w	6	275	9	3	5	7	hypothetical protein
PFF0935c	6	863	8	4	3	10	hypothetical protein
PFF0940c	6	228	5	4	3	4	cell division cycle protein 48 homologue, putative
PFF0945c	6	341	11	6	8	10	bi-functional enzyme: long-chain fatty- acid Co-A ligase and oxalyl Co-A decarboxylase, putative
PFF0950w	6	199	7	3	6	13	hypothetical protein
PFF0955c	6	59	1	0	0	3	hypothetical protein
PFF0960c	6	91	0	0	1	1	hypothetical protein
PFF0965c	6	607	22	6	0	12	hypothetical protein
PFF0970w	6	62	0	0	0	1	splicing factor 3a subunit, putative
PFF0975c	6	141	1	0	0	4	hypothetical protein
PFF0980w	6	53	0	0	0	0	hypothetical protein
PFF0985c	6	69	6	2	0	2	hypothetical protein
PFF0990c	6	189	4	1	0	1	hypothetical protein
PFF0995c	6	118	15	4	0	8	Merozoite surface protein 10, MSP10
PFF1000w	6	153	10	5	0	4	cleavage stimulation factor subunit 1- like protein, putative
PFF1005w	6	72	0	0	0	2	hypothetical protein
PFF1010c	6	89	0	0	1	2	hypothetical protein, conserved
PFF1015w	6	218	24	4	0	5	hypothetical protein, conserved
PFF1020c	6	351	16	2	0	8	hypothetical protein, conserved
PFF1025c	6	83	1	0	0	0	pyridoxine biosynthetic enzyme pdx1 homologue, putative
PFF1030w	6	187	0	0	0	1	hypothetical protein, conserved
PFF1035w	6	182	6	1	2	3	Pfs77 protein
PFF1040w	6	86	0	0	0	0	hypothetical protein, conserved
PFF1045w	6	402	19	8	3	19	hypothetical protein, conserved
PFF1050w	6	63	0	0	0	0	nascent polypeptide associated complex alpha chain, putative
PFF1055c	6	190	3	1	3	7	hypothetical protein, conserved
PFF1060w	6	77	1	0	0	1	hypothetical protein
PFF1065c	6	331	7	7	0	3	hypothetical protein
PFF1070c	6	219	1	0	1	2	hypothetical protein, conserved
PFF1075w	6	247	9	1	2	8	hypothetical protein, conserved
PFF1080w	6	34	0	0	0	0	hypothetical protein, conserved
PFF1085c	6	119	1	0	1	2	conserved hypothetical protein, expressed transcript
PFF1090c	6	93	0	0	2	2	hypothetical protein
PFF1095w	6	369	4	5	1	7	leucyl-tRNA synthetase, cytoplasmic, putative
PFF1100c	6	489	6	2	0	8	hypothetical protein
PFF1105c	6	134	4	2	4	4	chorismate synthase
PFF1110c	6	313	6	4	0	6	hypothetical protein
PFF1115w	6	106	0	0	1	1	ferredoxin--NADP reductase, putative
PFF1120c	6	95	4	2	2	10	hypothetical protein
PFF1125c	6	127	0	0	0	0	RNA-binding protein mei2 homologue, putative
PFF1130c	6	151	1	0	0	5	Fe-superoxide dismutase
PFF1135w	6	179	0	0	0	3	transcription or splicing factor-like protein, putative
PFF1140c	6	266	4	1	0	7	ATP-dependent DEAD box helicase, putative
PFF1145c	6	561	16	7	3	24	protein kinase, putative
PFF1150w	6	89	0	0	1	1	ribonuclease H1 large subunit, putative
PFF1155w	6	151	0	0	0	1	hexokinase
PFF1160w	6	74	0	0	0	0	hypothetical protein, conserved
PFF1165c	6	132	0	0	0	1	hypothetical protein
PFF1170w	6	128	1	0	0	7	hypothetical protein
PFF1175c	6	146	1	0	1	1	hypothetical protein, conserved
PFF1180w	6	30	0	0	0	0	anaphase-promoting complex subunit, putative
PFF1185w	6	668	1	0	0	3	iswi protein homologue
PFF1190c	6	107	0	0	0	1	N-acetylglucosaminyl- phosphatidylinositol de-n-acetylase, putative
PFF1195c	6	241	0	0	3	8	hypothetical protein, conserved
PFF1200w	6	108	1	0	0	1	hypothetical protein
PFF1205w	6	69	0	0	0	0	hypothetical protein
PFF1210w	6	161	9	1	2	5	hypothetical protein
PFF1215w	6	134	4	1	1	3	hypothetical protein
PFF1220w	6	101	5	1	1	2	hypothetical protein
PFF1225c	6	347	14	11	1	10	DNA polymerase 1, putative
PFF1230c	6	105	5	2	2	6	hypothetical protein
PFF1235w	6	80	1	0	1	1	hypothetical protein
PFF1240w	6	173	6	4	3	3	poly(A) polymerase PAP, putative
PFF1245c	6	31	0	0	0	0	hypothetical protein
PFF1250w	6	154	0	0	1	2	hypothetical protein
PFF1255w	6	91	1	0	3	4	hypothetical protein
PFF1260c	6	441	15	5	0	3	hypothetical protein
PFF1265w	6	214	0	0	0	10	oxidoreductase, short-chain dehydrogenase family, putative
PFF1270c	6	105	2	1	1	1	hypothetical protein
PFF1275c	6	148	1	0	0	1	3-oxoacyl-(acyl-carrier-protein) synthase i/ii
PFF1280w	6	270	5	0	2	16	hypothetical protein
PFF1285w	6	214	10	2	2	4	hypothetical protein
PFF1290c	6	38	0	0	0	0	hypothetical protein
PFF1295w	6	102	0	0	2	2	hypothetical protein, conserved
PFF1300w	6	193	0	0	4	8	pyruvate kinase, putative
PFF1305w	6	88	0	0	0	1	hypothetical protein
PFF1310c	6	28	0	0	0	0	hypothetical protein
PFF1315w	6	429	8	2	0	4	hypothetical protein with ankyrin repeats
PFF1320c	6	96	0	0	0	0	troponin c-like protein, putative
PFF1325c	6	106	3	2	0	1	c3h4-type ring finger protein, putative
PFF1330c	6	54	0	0	0	0	mitochondrial import inner membrane translocase subunit, putative
PFF1335c	6	96	0	0	0	2	4-methyl-5(B-hydroxyethyl)-thiazol monophosphate biosynthesis enzyme
PFF1340w	6	87	0	0	0	1	hypothetical protein
PFF1345w	6	304	14	5	3	7	transportin
PFF1350c	6	247	29	15	4	19	acetyl-coenzyme a synthetase
PFF1355w	6	106	0	0	1	1	hypothetical protein
PFF1360w	6	44	0	0	0	0	6-pyruvoyl tetrahydropterin synthase, putative
PFF1365c	6	2463	27	14	2	35	hypothetical protein
PFF1370w	6	697	37	16	5	16	P. falciparum PK4 protein kinase
PFF1375c	6	250	3	1	0	2	ethanolaminephosphotransferase, putative
PFF1377w	6	177	7	4	0	2	hypothetical protein
PFF1380c	6	91	4	1	1	1	hypothetical protein
PFF1385c	6	134	2	0	0	5	hypothetical protein
PFF1390w	6	154	7	2	1	1	hypothetical protein
PFF1395c	6	192	0	0	1	14	glutamyl-tRNA(Gln) amidotransferase subunit B, putative
PFF1400w	6	330	0	0	0	3	hypothetical protein
PFF1405c	6	76	0	0	1	2	hypothetical protein
PFF1410c	6	178	1	0	0	1	hypothetical protein, conserved
PFF1415c	6	107	0	0	0	0	DNAJ domain protein, putative
PFF1420w	6	176	23	8	1	31	phosphatidylcholine-sterol acyltransferase precursor, putative
PFF1425w	6	182	0	0	1	2	RNA binding protein, putative
PFF1430c	6	167	0	0	2	6	transmembrane amino acid transporter protein, putative
PFF1435w	6	63	4	1	1	1	hypothetical protein
PFF1440w	6	1624	53	26	4	45	SET-domain protein, putative
PFF1445c	6	613	34	3	1	3	cullin-like protein, putative
PFF1450w	6	102	0	0	0	1	sec14-like cytosolic factor or phosphatidylinositol/phosphatidylcholine transfer protein, putative
PFF1455c	6	147	4	0	0	15	hypothetical protein
PFF1460c	6	164	0	0	1	2	hypothetical protein
PFF1465w	6	96	0	0	0	1	hypothetical protein
PFF1470c	6	737	15	10	1	32	DNA polymerase epsilon, catalytic subunit a, putative
PFF1475c	6	117	9	1	1	2	hypothetical protein
PFF1480w	6	132	5	1	2	3	microtubule-associated protein ytm1 homologue, putative
PFF1485w	6	291	21	7	1	17	hypothetical protein
PFF1490w	6	172	13	3	2	8	hypothetical protein
PFF1495w	6	212	34	14	0	23	hypothetical protein
PFF1500c	6	182	5	1	2	11	DEAD/DEAH box ATP-dependent RNA helicase, putative
PFF1505w	6	4	2	3	0	0	hypothetical protein
PFF1510w	6	12	5	7	0	0	hypothetical protein, conserved in Plasmodium falciparum
PFF1515c	6	49	26	17	0	0	erythrocyte membrane protein 1(PfEMP1) pseudogene
PFF1520w	6	0	0	0	0	0	hypothetical protein, conserved in P. falciparum
PFF1525c	6	12	8	8	0	0	hypothetical protein, conserved in P. falciparum
PFF1530c	6	4	0	0	0	0	hypothetical protein, conserved in P. falciparum
PFF1535w	6	0	0	0	0	0	hypothetical protein, conserved in P. falciparum
PFF1540w	6	3	1	0	0	0	RIFIN pseudogene
PFF1545w	6	368	315	76	0	0	RIFIN
PFF1550w	6	248	190	54	0	0	STEVOR
PFF1555w	6	306	253	70	0	0	RIFIN
PFF1560c	6	69	62	16	0	0	RIFIN
PFF1565c	6	265	237	67	0	0	RIFIN
PFF1570w	6	84	36	12	0	0	RIFIN
PFF1575w	6	261	232	52	0	0	RIFIN
PFF1580c	6	1310	1136	682	0	0	erythrocyte membrane protein 1 (PfEMP1)
PFF1585w	6	29	19	10	0	0	RIFIN pseudogene
PFF1590w	6	223	196	62	0	0	RIFIN
PFF1595c	6	828	661	349	0	0	erythrocyte membrane protein 1 (PfEMP1)
MAL7P1.10	7	65	0	0	0	2	hypothetical protein
MAL7P1.100	7	180	5	2	0	6	serine/threonine protein kinase 2, putative
MAL7P1.102	7	401	9	2	2	23	hypothetical protein
MAL7P1.104	7	62	0	0	0	0	3'-5' exoribonuclease Csl4 homolog, putative
MAL7P1.105	7	42	2	2	0	4	hypothetical protein
MAL7P1.106	7	74	1	0	0	1	hypothetical protein
MAL7P1.107	7	133	0	0	0	3	hypothetical protein
MAL7P1.108	7	47	0	0	0	0	hypothetical protein
MAL7P1.109	7	475	5	4	0	14	hypothetical protein
MAL7P1.11	7	36	0	0	0	0	hypothetical protein
MAL7P1.110	7	115	7	4	1	4	hypothetical protein, conserved
MAL7P1.111	7	97	0	0	0	1	hypothetical protein
MAL7P1.112	7	243	4	4	0	6	hypothetical protein
MAL7P1.113	7	225	4	4	1	4	DEAD box helicase, putative
MAL7P1.114	7	121	6	2	0	3	P36-like protein homologue, putative
MAL7P1.115	7	185	1	0	0	3	hypothetical protein
MAL7P1.117	7	62	0	0	0	1	hypothetical protein
MAL7P1.118	7	118	5	4	2	2	PelOta protein homologue, putative
MAL7P1.119	7	187	0	0	0	9	hypothetical protein
MAL7P1.12	7	537	11	3	4	10	erythrocyte membrane-associated antigen
MAL7P1.120	7	285	8	2	2	17	hypothetical protein
MAL7P1.122	7	137	4	3	1	5	conserved GTP-binding protein, putative
MAL7P1.123	7	160	0	0	0	5	hypothetical protein
MAL7P1.124	7	137	2	1	2	2	hypothetical protein
MAL7P1.125	7	187	0	0	1	2	hypothetical protein
MAL7P1.126	7	331	0	0	0	6	hypothetical protein
MAL7P1.127	7	454	1	0	0	5	hypothetical protein
MAL7P1.129	7	264	0	0	1	5	hypothetical protein
MAL7P1.13	7	139	0	0	1	10	hypothetical protein
MAL7P1.130	7	103	0	0	0	1	3-demethylubiquinone-9 3-methyltransferase-like protein, putative
MAL7P1.131	7	125	4	1	0	2	hypothetical protein
MAL7P1.132	7	510	7	7	1	5	hypothetical protein
MAL7P1.133	7	64	0	0	0	0	hypothetical protein
MAL7P1.134	7	822	17	9	2	18	hypothetical protein
MAL7P1.137	7	149	7	0	2	2	kelch protein, putative
MAL7P1.138	7	362	9	6	4	24	hypothetical protein
MAL7P1.139	7	56	0	0	0	2	mago nashi protein homolog, putative
MAL7P1.14	7	73	2	1	1	4	hypothetical protein
MAL7P1.141	7	77	9	1	0	4	hypothetical protein
MAL7P1.142	7	67	2	0	0	10	hypothetical protein
MAL7P1.144	7	185	2	0	4	11	hypothetical protein, conserved
MAL7P1.145	7	316	5	6	1	2	mismatch repair protein pms1 homologue, putative
MAL7P1.146	7	1170	40	17	0	32	hypothetical protein
MAL7P1.147	7	752	5	1	2	15	ubiquitin carboxyl-terminal hydrolase, putative
MAL7P1.149	7	263	23	10	0	18	hypothetical protein
MAL7P1.15	7	950	47	19	0	64	hypothetical protein
MAL7P1.150	7	148	12	9	0	8	cysteine desulfurase, putative
MAL7P1.151	7	178	0	0	1	8	modification methylase-like protein, putative
MAL7P1.152	7	244	10	2	3	7	hypothetical protein
MAL7P1.153	7	157	0	0	0	1	hypothetical protein
MAL7P1.154	7	59	2	1	0	5	hypothetical protein
MAL7P1.154a	7	88	0	0	0	1	hypothetical protein, conserved
MAL7P1.155	7	547	5	1	1	16	hypothetical protein
MAL7P1.156	7	208	2	1	0	1	hypothetical protein
MAL7P1.157	7	140	1	0	0	5	hypothetical protein
MAL7P1.157a	7	185	15	8	0	9	hypothetical protein
MAL7P1.158	7	60	4	1	0	0	signal recognition particle, putative
MAL7P1.159	7	53	0	0	0	0	antioxidant protein, putative
MAL7P1.16	7	789	11	4	0	17	hypothetical protein
MAL7P1.160	7	90	5	2	0	6	hypothetical protein
MAL7P1.161	7	27	0	0	0	0	dynein light chain, putative
MAL7P1.162	7	1207	18	7	1	11	dynein heavy chain, putative
MAL7P1.163	7	47	1	0	0	8	hypothetical protein
MAL7P1.164	7	246	0	0	0	2	adapter-related protein, putative
MAL7P1.167	7	668	14	3	0	10	hypothetical protein
MAL7P1.17	7	838	19	6	7	33	hypothetical protein
MAL7P1.170	7	104	2	0	0	4	ring stage expressed protein
MAL7P1.171	7	257	15	3	2	19	hypothetical protein
MAL7P1.172	7	243	0	0	2	6	hypothetical protein
MAL7P1.173	7	87	1	0	0	0	hypothetical protein
MAL7P1.174	7	105	0	0	0	1	hypothetical protein
MAL7P1.175	7	134	4	1	2	7	hypothetical protein
MAL7P1.176	7	377	61	36	10	21	erythrocyte binding antigen
MAL7P1.177	7	58	5	1	0	0	predicted integral membrane protein, conserved in P. falciparum
MAL7P1.178	7	165	5	2	3	3	hypothetical protein
MAL7P1.18	7	357	5	1	1	22	hypothetical protein
MAL7P1.183	7	12	4	4	0	0	erythrocyte membrane protein 1 (PfEMP1) pseudogene
MAL7P1.184	7	439	397	112	0	0	RIFIN
MAL7P1.185	7	246	211	52	0	0	RIFIN
MAL7P1.186	7	25	12	4	0	0	VAR-like erythrocyte membrane protein 1
MAL7P1.187	7	901	774	383	0	0	erythrocyte membrane protein 1 (PfEMP1)
MAL7P1.19	7	1026	53	23	3	58	hypothetical protein
MAL7P1.20	7	99	0	0	0	1	peptide chain release factor, putative
MAL7P1.200	7	0	0	0	0	0	RIFIN
MAL7P1.201	7	275	0	0	0	4	hypothetical protein, conserved
MAL7P1.202	7	297	0	0	0	1	hypothetical protein, conserved
MAL7P1.203	7	322	4	3	0	7	hypothetical protein, conserved
MAL7P1.204	7	378	0	0	0	9	hypothetical protein
MAL7P1.205	7	163	1	0	0	4	hypothetical protein
MAL7P1.206	7	233	3	0	0	1	DNA mismatch repair enzyme, putative
MAL7P1.207	7	470	23	7	0	18	hypothetical protein
MAL7P1.208	7	191	28	8	0	16	hypothetical protein
MAL7P1.209	7	161	0	0	0	1	hypothetical protein
MAL7P1.21	7	216	6	2	2	4	origin recognition complex subunit, putative
MAL7P1.212	7	16	9	4	0	0	erythrocyte membrane protein 1 (PfEMP1)
MAL7P1.213	7	0	0	0	0	0	RIFIN
MAL7P1.214	7	0	0	0	0	0	VAR pseudogene fragment, erythrocyte membrane protein 1 (PfEMP1) pseudogene fragment
MAL7P1.215	7	0	0	0	0	0	RIFIN
MAL7P1.216	7	0	0	0	0	0	RIFIN
MAL7P1.217	7	0	0	0	0	0	RIFIN
MAL7P1.218	7	0	0	0	0	0	STEVOR
MAL7P1.219	7	0	0	0	0	0	RIFIN
MAL7P1.22	7	381	12	6	2	8	hypothetical protein
MAL7P1.220	7	0	0	0	0	0	hypothetical protein, conserved in P. falciparum
MAL7P1.222	7	0	0	0	0	0	RIFIN
MAL7P1.223	7	0	0	0	0	2	STEVOR, putative
MAL7P1.224	7	0	0	0	0	1	hypothetical protein, conserved in P. falciparum
MAL7P1.225	7	0	0	0	0	6	hypothetical protein, conserved in P. falciparum
MAL7P1.226	7	0	0	0	0	2	RIFIN, pseudogene
MAL7P1.227	7	0	0	0	0	10	STEVOR
MAL7P1.228	7	0	0	0	0	8	Heat Shock 70 KDa Protein, (HSP70)
MAL7P1.229	7	0	0	0	0	45	Cytoadherence linked asexual protein
MAL7P1.23	7	314	3	0	1	5	hypothetical protein
MAL7P1.230	7	0	0	0	0	4	hypothetical protein, comserved in Plasmodium falciparum
MAL7P1.24	7	78	0	0	0	0	hypothetical protein, conserved
MAL7P1.25	7	232	0	0	0	5	hypothetical protein
MAL7P1.26	7	99	1	0	1	3	O-sialoglycoprotein endopeptidase, putative
MAL7P1.27	7	230	25	12	12	20	chloroquine resistance transporter, putative
MAL7P1.28	7	320	38	17	7	28	hypothetical protein
MAL7P1.29	7	588	19	10	7	27	hypothetical protein
MAL7P1.29a	7	16	0	0	0	0	hypothetical protein, conserved
MAL7P1.3	7	0	0	0	0	0	hypothetical protein, conserved in P. falciparum
MAL7P1.30	7	834	86	30	5	62	hypothetical protein
MAL7P1.300	7	28	0	0	0	0	hypothetical protein
MAL7P1.31	7	121	16	9	4	10	hypothetical protein
MAL7P1.310	7	0	0	0	0	1	Stevor, putative, degenerate
MAL7P1.32	7	96	7	5	6	9	hypothetical protein
MAL7P1.320	7	29	0	0	0	0	Ribosomal protein, L37e, putative
MAL7P1.321	7	0	0	0	0	33	hypothetical protein
MAL7P1.33	7	120	13	5	2	7	hypothetical protein
MAL7P1.34	7	57	8	4	4	5	hypothetical protein
MAL7P1.340	7	97	0	0	0	1	hypothetical protein, conserved
MAL7P1.35	7	238	10	8	13	17	hypothetical protein
MAL7P1.350	7	3	0	0	0	0	hypothetical protein, conserved in P. falciparum
MAL7P1.36	7	31	2	1	0	0	hypothetical protein
MAL7P1.37	7	177	16	5	6	9	sin3 associated polypeptide p18-like protein
MAL7P1.38	7	188	7	4	3	5	regulator of chromosome condensation protein, putative
MAL7P1.39	7	0	0	0	0	0	hypothetical protein
MAL7P1.4	7	0	0	0	0	0	hypothetical protein, conserved in P. falciparum
MAL7P1.43	7	33	6	1	3	2	RIF pseudogene, RIFIN pseudogene
MAL7P1.47	7	97	74	55	0	0	RIF pseudogene, RIFIN pseudogene
MAL7P1.5	7	20	13	6	0	7	hypothetical protein, conserved in P. falciparum
MAL7P1.50	7	843	652	298	0	0	erythrocyte membrane protein 1 (PfEMP1)
MAL7P1.52	7	110	64	20	0	14	RIF pseudogene, RIFIN pseudogene
MAL7P1.55	7	799	681	265	0	1	erythrocyte membrane protein 1 (PfEMP1)
MAL7P1.56	7	782	625	300	0	0	erythrocyte membrane protein 1 (PfEMP1)
MAL7P1.57	7	381	270	60	0	28	RIFIN
MAL7P1.58	7	63	24	9	6	49	hypothetical protein, conserved in P. falciparum
MAL7P1.59	7	71	10	5	1	6	hypothetical protein, conserved in P. falciparum
MAL7P1.6	7	74	7	3	15	15	hypothetical protein
MAL7P1.61	7	426	76	13	8	18	erythrocyte membrane protein 1 (PfEMP1) pseudogene
MAL7P1.64	7	118	0	0	3	5	hypothetical protein
MAL7P1.65	7	227	27	9	14	33	hypothetical protein
MAL7P1.66	7	236	25	12	13	25	hypothetical protein
MAL7P1.67	7	128	3	0	3	4	hypothetical protein
MAL7P1.68	7	363	0	0	1	8	hypothetical protein, conserved
MAL7P1.69	7	69	0	0	0	0	calmodulin, putative
MAL7P1.7	7	199	9	4	6	6	RESA-like protein
MAL7P1.73	7	189	2	1	0	5	calcium/calmodulin-dependent protein kinase, putative
MAL7P1.74	7	75	0	0	0	0	hypothetical protein, conserved
MAL7P1.75	7	50	0	0	0	0	mitochondrial ATP synthase F1, epsilon subunit, putative
MAL7P1.76	7	209	5	4	2	13	hypothetical protein
MAL7P1.77	7	144	9	2	4	5	hypothetical protein
MAL7P1.78	7	116	5	1	0	4	hypothetical protein
MAL7P1.79	7	232	0	0	1	3	hypothetical protein
MAL7P1.81	7	133	1	0	1	2	eukaryotic translation initiation factor 3 37.28 kDa subunit, putative
MAL7P1.82	7	195	15	4	2	10	hypothetical protein
MAL7P1.83	7	256	3	4	3	13	hypothetical protein
MAL7P1.84	7	108	0	0	0	12	hypothetical protein, expressed
MAL7P1.86	7	186	3	2	0	16	transcription initiation factor iie, alpha subunit, putative
MAL7P1.87	7	325	0	0	0	3	hypothetical protein
MAL7P1.88	7	172	2	0	0	11	thioredoxin-like protein
MAL7P1.89	7	1367	21	3	0	33	hypothetical protein, conserved
MAL7P1.91	7	661	0	0	1	16	exported serine/threonine protein kinase
MAL7P1.92	7	673	14	11	0	11	cysteine repeat modular protein 2 homologue
MAL7P1.93	7	54	0	0	0	0	mitochondrial ribosomal protein S8, putative
MAL7P1.94	7	121	0	0	0	1	prefoldin subunit 3, putative
MAL7P1.95	7	347	5	1	1	9	hypothetical protein
MAL7P1.97	7	87	1	0	0	2	hypothetical protein
MAL7P1.98	7	44	0	0	0	0	hypothetical protein
MAL7P1.99	7	88	0	0	0	1	hypothetical protein
PF07_0002	7	1	0	0	0	0	hypothetical protein, conserved in P. falciparum
PF07_0003	7	405	268	45	0	21	RIFIN
PF07_0004	7	253	95	42	0	177	hypothetical protein
PF07_0005	7	123	4	1	2	2	lysophospholipases-like protein, putative
PF07_0006	7	137	5	1	2	8	starp antigen
PF07_0007	7	47	0	0	0	1	hypothetical protein
PF07_0008	7	86	2	0	4	4	hypothetical protein
PF07_0009	7	23	0	0	0	0	chitinase precursor fragment, truncated
PF07_0010	7	444	13	4	0	14	hypothetical protein
PF07_0011	7	54	0	0	0	0	hypothetical protein, conserved
PF07_0012	7	381	17	7	4	24	hypothetical protein
PF07_0013	7	199	10	2	3	5	hypothetical protein
PF07_0014	7	220	11	3	0	81	hypothetical protein
PF07_0015	7	308	2	0	3	12	hypothetical protein
PF07_0016	7	450	15	8	2	16	hypothetical protein
PF07_0017	7	256	13	4	3	5	hypothetical protein
PF07_0018	7	319	12	3	4	10	hypothetical protein
PF07_0019	7	315	7	1	1	26	hypothetical protein
PF07_0020	7	310	0	0	1	5	hypothetical protein
PF07_0021	7	243	9	3	5	12	hypothetical protein
PF07_0022	7	335	17	6	2	13	hypothetical protein
PF07_0023	7	214	5	4	1	1	DNA replication licensing factor mcm7 homologue, putative
PF07_0024	7	735	22	10	1	11	hypothetical protein
PF07_0025	7	81	0	0	0	0	hypothetical protein
PF07_0026	7	231	1	0	1	12	hypothetical protein
PF07_0027	7	27	1	0	0	1	DNA-directed RNA polymerase 2 8.2 kDa polypeptide, putative
PF07_0028	7	248	7	4	4	14	hypothetical protein
PF07_0029	7	241	9	9	0	17	heat shock protein 86
PF07_0030	7	235	7	3	0	3	heat shock protein 86 family protein
PF07_0031	7	83	0	0	0	1	heat shock protein 86 family protein
PF07_0032	7	72	0	0	2	2	Cg8 protein
PF07_0033	7	228	1	0	1	2	Cg4 protein
PF07_0034	7	93	0	0	1	1	Cg3 protein
PF07_0035	7	301	19	12	8	37	cg1 protein
PF07_0036	7	86	10	7	3	4	Cg6 protein
PF07_0037	7	637	45	23	6	62	Cg2 protein
PF07_0038	7	322	13	3	4	9	Cg7 protein
PF07_0039	7	62	0	0	0	0	hypothetical protein
PF07_0040	7	116	11	3	4	4	lysophospholipase-like protein, putative
PF07_0041	7	133	17	3	5	10	hypothetical protein
PF07_0042	7	689	131	72	9	232	hypothetical protein
PF07_0043	7	64	3	1	1	1	60S ribosomal protein L34-a, putative
PF07_0044	7	52	12	10	3	5	hypothetical protein
PF07_0045	7	97	0	0	1	1	hypothetical protein
PF07_0046	7	109	6	1	3	4	50S ribosomal protein L1, putative
PF07_0047	7	311	7	4	3	6	cell division cycle ATPase, putative
PF07_0048	7	883	673	312	0	5	erythrocyte membrane protein 1 (PfEMP1)
PF07_0049	7	931	720	316	0	7	erythrocyte membrane protein 1 (PfEMP1)
PF07_0050	7	872	772	382	0	0	erythrocyte membrane protein 1 (PfEMP1)
PF07_0051	7	786	614	271	0	14	erythrocyte membrane protein 1 (PfEMP1)
PF07_0052	7	87	0	0	1	1	hypothetical protein
PF07_0053	7	811	53	15	5	57	hypothetical protein
PF07_0054	7	44	0	0	0	0	histone h2b, putative
PF07_0055	7	170	0	0	0	0	hypothetical protein
PF07_0056	7	337	9	9	2	11	hypothetical protein
PF07_0057	7	109	0	0	0	3	transcription elongation factor s-ii, putative
PF07_0058	7	151	13	4	2	16	hypothetical protein
PF07_0059	7	88	5	2	2	3	4-nitrophenylphosphatase, putative
PF07_0060	7	43	0	0	0	0	hypothetical protein, conserved
PF07_0061	7	500	20	14	4	66	hypothetical protein
PF07_0062	7	201	7	2	1	2	GTP-binding translation elongation factor tu family protein, putative
PF07_0063	7	39	0	0	0	0	hypothetical protein
PF07_0064	7	124	0	0	0	2	hypothetical protein
PF07_0065	7	151	2	0	1	5	zinc transporter, putative
PF07_0066	7	280	21	15	2	20	hypothetical protein
PF07_0067	7	249	4	1	0	8	hypothetical protein
PF07_0068	7	163	9	3	5	6	cysteine desulfurase, putative
PF07_0069	7	247	4	4	4	15	hypothetical protein
PF07_0070	7	80	5	1	1	2	transporter/permease protein, putative
PF07_0071	7	179	10	8	5	26	queuine tRNA-ribosyltransferase; putative
PF07_0072	7	145	0	0	1	17	calmodulin-domain protein kinase, putative
PF07_0073	7	151	1	0	1	1	seryl-tRNA synthetase, putative
PF07_0074	7	376	2	4	0	5	hypothetical protein
PF07_0075	7	132	0	0	0	0	hypothetical protein, expressed
PF07_0076	7	65	3	4	0	4	hypothetical protein
PF07_0077	7	251	4	1	0	1	hypothetical protein
PF07_0078	7	143	1	0	2	6	hypothetical protein, conserved
PF07_0079	7	54	0	0	0	4	60S ribosomal protein L11a, putative
PF07_0080	7	80	0	0	0	5	40S ribosomal protein S10, putative
PF07_0081	7	120	2	0	0	1	hypothetical protein
PF07_0082	7	795	12	8	1	37	hypothetical protein
PF07_0083	7	85	2	2	0	1	hypothetical protein, conserved
PF07_0084	7	48	3	2	0	1	hypothetical protein
PF07_0085	7	176	19	7	8	11	ferrodoxin reductase-like protein
PF07_0086	7	756	27	12	3	61	hypothetical protein
PF07_0087	7	67	0	0	0	0	hypothetical protein
PF07_0088	7	71	0	0	0	0	40S ribosomal protein S5, putative
PF07_0089	7	138	0	0	0	0	hypothetical protein
PF07_0090	7	68	2	0	0	0	hypothetical protein
PF07_0091	7	100	0	0	0	2	cell cycle control protein cwf15 homologue
PF07_0092	7	167	1	0	1	4	hypothetical protein, conserved
PF07_0093	7	45	0	0	0	0	hypothetical protein
PF07_0094	7	143	0	0	0	0	hypothetical protein
PF07_0095	7	113	0	0	0	1	hypothetical protein, conserved
PF07_0096	7	124	0	0	0	1	hypothetical protein
PF07_0097	7	352	5	1	1	6	hypothetical protein
PF07_0098	7	77	0	0	0	0	dynactin 4, putative
PF07_0099	7	63	2	1	2	3	hypothetical protein
PF07_0100	7	252	17	7	1	26	hypothetical protein
PF07_0101	7	512	23	8	3	46	hypothetical protein
PF07_0102	7	123	1	0	2	2	hypothetical protein
PF07_0103	7	45	0	0	0	5	chaperone, putative
PF07_0104	7	453	6	1	1	8	kinesin-like protein, putative
PF07_0105	7	332	3	1	3	19	exonuclease i, putative
PF07_0106	7	195	0	0	1	9	hypothetical protein
PF07_0107	7	212	4	1	0	17	hypothetical protein
PF07_0108	7	206	0	0	0	1	hypothetical protein
PF07_0109	7	49	0	0	1	1	hypothetical protein
PF07_0110	7	149	2	0	1	1	hypothetical protein, conserved
PF07_0111	7	267	4	2	0	33	hypothetical protein
PF07_0112	7	102	4	1	0	3	proteasome subunit alpha type 5, putative
PF07_0113	7	191	20	9	4	5	hypothetical protein
PF07_0114	7	248	19	7	2	10	hypothetical protein
PF07_0115	7	454	6	1	1	6	integral membrane protein, putative
PF07_0116	7	435	3	1	0	9	hypothetical protein
PF07_0117	7	108	0	0	0	0	eukaryotic translation initiation factor 2 alpha subunit, putative
PF07_0118	7	1296	62	12	0	37	hypothetical protein
PF07_0119	7	68	0	0	0	0	hypothetical protein
PF07_0120	7	618	6	2	0	11	hypothetical protein
PF07_0121	7	220	1	0	0	0	hypothetical protein, conserved
PF07_0122	7	100	16	7	2	14	hypothetical protein, conserved
PF07_0123	7	210	10	2	2	4	mRNA (N6-adenosine)-methyltransferase, putative
PF07_0124	7	218	10	6	10	25	hypothetical protein
PF07_0125	7	230	8	1	3	4	hypothetical protein, conserved
PF07_0126	7	328	8	6	0	6	hypothetical protein
PF07_0127	7	67	0	0	0	0	hypothetical protein
PF07_0129	7	206	2	0	0	2	ATP-dept. acyl-coa synthetase
PF07_0130	7	105	80	19	0	0	STEVOR
PF07_0132	7	273	248	44	0	0	RIFIN
PF07_0134	7	369	329	106	0	0	RIFIN
PF07_0136	7	25	13	13	0	0	RIFIN
PF07_0138	7	242	207	59	0	0	RIFIN
MAL8P1.1	8	281	41	16	0	27	hypothetical protein, conserved in P. falciparum
MAL8P1.10	8	121	0	0	0	3	hypothetical protein, conserved
MAL8P1.100	8	156	1	0	0	0	hypothetical protein
MAL8P1.101	8	292	3	3	1	4	hypothetical protein
MAL8P1.102	8	147	10	2	0	4	hypothetical protein
MAL8P1.103	8	184	0	0	0	0	hypothetical protein, conserved
MAL8P1.104	8	401	9	2	0	6	hypothetical protein
MAL8P1.105	8	278	9	1	0	6	hypothetical protein
MAL8P1.106	8	107	0	0	0	3	hypothetical protein
MAL8P1.107	8	98	3	1	0	3	hypothetical protein
MAL8P1.108	8	178	6	4	0	5	protein phosphatase, putative
MAL8P1.109	8	195	21	10	3	4	hypothetical protein, conserved
MAL8P1.11	8	427	5	2	0	14	hypothetical protein
MAL8P1.110	8	33	0	0	0	1	plastid 50S ribosomal protein L33, putative
MAL8P1.111	8	317	13	3	4	9	hypothetical protein
MAL8P1.112	8	319	11	4	4	21	hypothetical protein, conserved
MAL8P1.113	8	1334	57	18	0	55	hypothetical protein
MAL8P1.114	8	28	0	0	0	0	hypothetical protein
MAL8P1.12	8	266	12	6	3	7	hypothetical protein
MAL8P1.121	8	100	10	2	1	11	hypothetical protein
MAL8P1.122	8	100	18	5	0	6	hypothetical protein
MAL8P1.123	8	371	29	14	2	17	hypothetical protein
MAL8P1.124	8	321	13	5	2	9	hypothetical protein
MAL8P1.125	8	130	3	4	1	6	tyrosyl-tRNA synthetase, putative
MAL8P1.126	8	266	9	4	5	17	serine protease, putative
MAL8P1.127	8	326	0	0	0	36	hypothetical protein
MAL8P1.128	8	103	0	0	0	0	proteasome subunit alpha, putative
MAL8P1.13	8	174	0	0	0	1	integral membrane protein, conserved
MAL8P1.130	8	129	2	1	1	3	hypothetical protein
MAL8P1.131	8	152	3	0	0	0	Gas41 homologue, putative
MAL8P1.132	8	302	0	0	1	2	hypothetical protein
MAL8P1.133	8	49	0	0	0	0	hypothetical protein, conserved
MAL8P1.134	8	461	9	3	0	14	hypothetical protein
MAL8P1.135	8	341	13	13	0	12	hypothetical protein
MAL8P1.136	8	263	7	4	2	10	hypothetical protein
MAL8P1.137	8	146	4	1	0	1	hypothetical protein
MAL8P1.138	8	112	0	0	0	2	hypothetical protein, conserved
MAL8P1.139	8	1431	48	23	0	49	hypothetical protein
MAL8P1.14	8	152	13	4	5	9	hypothetical protein
MAL8P1.140	8	171	2	1	0	2	methionine aminopeptidase, putative
MAL8P1.141	8	204	0	0	2	12	hypothetical protein
MAL8P1.142	8	90	0	0	1	1	proteasome beta-subunit
MAL8P1.143	8	481	17	3	0	27	hypothetical protein
MAL8P1.144	8	343	4	3	1	30	hypothetical protein
MAL8P1.145	8	150	11	3	0	3	hypothetical protein, conserved
MAL8P1.146	8	211	0	0	2	4	hypothetical protein
MAL8P1.147	8	22	4	1	0	1	hypothetical protein
MAL8P1.148	8	49	0	0	0	1	hypothetical protein
MAL8P1.149	8	165	0	0	0	4	hypothetical protein
MAL8P1.15	8	256	6	1	4	9	hypothetical protein
MAL8P1.150	8	573	12	9	0	50	hypothetical protein
MAL8P1.151	8	331	16	3	0	5	hypothetical protein, conserved
MAL8P1.152	8	201	0	0	0	7	hypothetical protein
MAL8P1.153	8	614	19	5	0	13	hypothetical protein
MAL8P1.154	8	1037	23	10	3	75	hypothetical protein
MAL8P1.155	8	96	0	0	0	3	hypothetical protein
MAL8P1.156	8	255	9	5	5	5	hypothetical protein
MAL8P1.157	8	415	1	0	0	13	hypothetical protein
MAL8P1.158	8	26	0	0	0	1	hypothetical protein
MAL8P1.16	8	92	5	1	0	1	hypothetical protein
MAL8P1.160	8	84	1	0	2	3	hypothetical protein
MAL8P1.161	8	71	7	4	1	2	hypothetical protein
MAL8P1.162	8	144	63	22	0	0	hypothetical protein, conserved in P. falciparum
MAL8P1.163	8	18	13	5	0	0	hypothetical protein
MAL8P1.164	8	77	7	3	0	0	hypothetical protein conserved
MAL8P1.17	8	139	4	4	2	12	disulfide isomerase precursor, putative
MAL8P1.18	8	447	9	1	2	17	hypothetical protein
MAL8P1.19	8	306	16	5	2	19	hypothetical protein, conserved
MAL8P1.2	8	128	0	0	0	1	hypothetical protein with DNAJ domain
MAL8P1.20	8	207	6	4	0	6	hypothetical protein
MAL8P1.200	8	46	0	0	0	0	hypothetical protein
MAL8P1.201	8	277	1	0	0	3	hypothetical protein, conserved
MAL8P1.202	8	53	0	0	0	0	hypothetical protein
MAL8P1.203	8	354	0	0	0	1	hypothetical protein
MAL8P1.204	8	241	6	1	0	8	hypothetical protein
MAL8P1.205	8	212	15	8	0	8	hypothetical protein
MAL8P1.206	8	77	2	2	0	0	hypothetical protein, conserved in P. falciparum
MAL8P1.207	8	0	0	0	0	0	erythrocyte membrane protein 1, PfEMP1
MAL8P1.208	8	0	0	0	0	0	RIFIN
MAL8P1.209	8	0	0	0	0	0	VAR-like protein
MAL8P1.21	8	80	0	0	0	0	hypothetical protein
MAL8P1.210	8	0	0	0	0	0	hypothetical protein, conserved in P. falciparum
MAL8P1.211	8	0	0	0	0	0	hypothetical protein, conserved in P. falciparum
MAL8P1.212	8	0	0	0	0	0	RESA-like pseudogene
MAL8P1.213	8	0	0	0	0	1	hypothetical protein, conserved in P. falciparum
MAL8P1.214	8	0	0	0	0	0	Stever pseudogene, putative
MAL8P1.215	8	0	0	0	0	0	hypothetical protein, conserved in P. falciparum
MAL8P1.216	8	0	0	0	0	0	hypothetical protein, conserved in P. falciparum
MAL8P1.217	8	0	0	0	0	0	STEVOR
MAL8P1.218	8	0	0	0	0	0	RIFIN
MAL8P1.219	8	70	54	34	0	0	RIFIN
MAL8P1.22	8	138	7	4	0	2	dehydrodolichyl diphosphate synthetase, putative
MAL8P1.220	8	554	397	260	0	0	erythrocyte membrane protein 1 (PfEMP1)
MAL8P1.23	8	1971	73	30	0	72	ubiquitin-protein ligase 1, putative
MAL8P1.24	8	273	26	18	0	22	hypothetical protein
MAL8P1.25	8	150	11	7	7	8	hypothetical protein
MAL8P1.25a	8	81	0	0	0	4	hypothetical protein
MAL8P1.26	8	42	0	0	0	0	hypothetical protein
MAL8P1.27	8	65	0	0	1	1	hypothetical protein
MAL8P1.28	8	102	0	0	0	3	hypothetical protein
MAL8P1.29	8	428	7	4	2	8	hypothetical protein
MAL8P1.3	8	75	0	0	0	1	integral membrane protein, conserved in P. falciparum
MAL8P1.30	8	263	6	1	0	5	hypothetical protein
MAL8P1.300	8	97	0	0	0	14	hypothetical protein
MAL8P1.31	8	101	2	1	1	1	hypothetical protein, conserved
MAL8P1.310	8	23	0	0	0	0	putative senescence-associated protein
MAL8P1.32	8	163	15	8	7	9	nucleoside transporter, putative
MAL8P1.320	8	0	0	0	0	0	hypothetical protein
MAL8P1.33	8	187	0	0	1	5	GTP-binding protein, putative
MAL8P1.330	8	8	0	0	0	0	hypothetical protein
MAL8P1.335	8	79	20	11	0	0	hypothetical protein, conserved in P. falciparum
MAL8P1.34	8	304	5	1	2	12	hypothetical protein
MAL8P1.35	8	131	5	2	1	1	exonuclease, putative
MAL8P1.36	8	45	1	0	0	0	hypothetical protein
MAL8P1.37	8	122	2	1	1	2	lipoate-protein ligase, putative
MAL8P1.38	8	240	7	2	0	7	hypothetical protein
MAL8P1.380	8	27	2	1	0	1	hypothetical protein, conserved
MAL8P1.4	8	138	5	2	1	4	hypothetical protein
MAL8P1.40	8	126	0	0	0	0	RNA-binding protein, putative
MAL8P1.41	8	106	12	3	3	3	hypothetical protein
MAL8P1.42	8	343	0	0	2	20	hypothetical protein
MAL8P1.43	8	121	0	0	1	1	u5 snrnp-specific protein, putative
MAL8P1.44	8	42	0	0	0	2	hypothetical protein
MAL8P1.45	8	216	20	14	3	19	hypothetical protein
MAL8P1.46	8	111	0	0	0	0	outer arm dynein light chain 2
MAL8P1.47	8	146	2	2	4	4	hypothetical protein
MAL8P1.48	8	35	0	0	0	0	small nuclear ribonucleoprotein, putative
MAL8P1.49	8	344	14	3	0	7	hypothetical protein
MAL8P1.50	8	42	0	0	0	0	hypothetical protein, conserved
MAL8P1.51	8	81	2	2	0	3	protein-transport protein sec61 beta 1 subunit, putative
MAL8P1.52	8	64	0	0	0	1	hypothetical protein
MAL8P1.53	8	160	0	0	0	1	hypothetical protein
MAL8P1.54	8	404	7	2	1	15	hypothetical protein
MAL8P1.55	8	185	1	0	1	2	hypothetical protein
MAL8P1.56	8	142	0	0	0	1	hypothetical protein
MAL8P1.57	8	217	0	0	0	5	C-13 antigen
MAL8P1.58	8	172	7	5	2	4	phosphatidylglycerophosphate synthase
MAL8P1.59	8	112	0	0	0	2	hypothetical protein
MAL8P1.6	8	69	7	2	2	5	hypothetical protein
MAL8P1.60	8	526	5	2	0	17	hypothetical protein
MAL8P1.61	8	177	6	1	0	8	hypothetical protein
MAL8P1.62	8	77	6	3	3	4	hypothetical protein, conserved in other Plasmodium species
MAL8P1.63	8	242	14	8	0	4	hypothetical protein, conserved
MAL8P1.64	8	371	1	0	0	8	hypothetical protein
MAL8P1.65	8	380	16	7	0	11	hypothetical protein
MAL8P1.66	8	165	22	15	0	19	hypothetical protein
MAL8P1.67	8	77	0	0	0	1	hypothetical protein, conserved
MAL8P1.68	8	162	6	1	0	5	hypothetical protein
MAL8P1.69	8	103	0	0	0	10	14-3-3 protein homologue, putative
MAL8P1.7	8	480	13	3	1	12	hypothetical protein
MAL8P1.70	8	150	4	1	0	2	hypothetical protein
MAL8P1.71	8	97	2	4	0	0	hypothetical protein
MAL8P1.72	8	26	0	0	0	1	high mobility group protein, putative
MAL8P1.73	8	591	25	12	0	27	hypothetical protein
MAL8P1.74	8	146	4	2	0	7	hypothetical protein
MAL8P1.75	8	354	8	5	2	3	hypothetical protein
MAL8P1.76	8	151	0	0	1	2	meiotic recombination protein dmc1-like protein
MAL8P1.77	8	56	0	0	0	1	hypothetical protein
MAL8P1.78	8	57	0	0	0	0	small heat shock protein, putative
MAL8P1.79	8	102	4	1	0	1	hypothetical protein
MAL8P1.8	8	134	0	0	1	3	hypothetical protein
[truncated: 3,480 more rows]
