# Supplementary material for: Detection of genome-wide polymorphisms in the AT-rich Plasmodium falciparum genome using a high-density microarray
Source: BMC Genomics. 2008 Aug 25;9:398. doi: 10.1186/1471-2164-9-398 (PMC2543026; doi:10.1186/1471-2164-9-398)
Supplement: Additional file 8 — SFP counts per 10-kb bins across the 14 chromosomes from 7G8, Dd2, FCR3, and HB3. [file 1471-2164-9-398-S8.xls]

## Sheet: ch1
Additional file 7-1. mSFP counts per 10 kb bin
7G8	Dd2	FCR3	HB3
69	103	60	94
10	15	16	9
32	39	27	31
502	582	585	678
414	406	165	419
376	275	336	215
629	755	672	689
10	10	17	15
227	203	192	220
172	197	254	253
2	9	2	13
4	14	14	4
4	0	3	0
3	13	9	8
12	13	8	2
21	21	17	11
15	11	9	13
11	2	0	5
54	36	25	22
9	9	13	9
5	2	2	4
3	0	0	0
12	12	12	12
4	4	4	0
20	11	5	11
3	0	0	0
0	6	0	4
7	10	8	7
8	11	4	11
0	12	0	0
12	10	7	5
2	0	0	4
15	0	0	8
10	5	0	0
4	0	0	0
7	0	0	6
0	0	3	0
2	0	0	0
4	6	8	14
4	4	4	0
9	16	18	16
4	3	0	0
7	2	3	0
8	2	0	0
2	2	2	2
4	4	0	0
0	7	4	0
4	4	4	4
6	15	9	8
13	26	12	19
37	28	16	14
91	137	130	37
3	11	3	3
127	107	84	48
25	23	31	25
11	11	5	23
5	25	0	9
9	28	11	13
6	6	0	2
229	218	224	229
374	339	397	403
630	675	684	659
0	8	6	2
16	25	12	18
12	10	16	6

## Sheet: Ch2
Additional file 7-2. mSFP counts per 10 kb bin
7G8	Dd2	FCR3	HB3
52	63	58	74
29	21	37	30
303	285	295	270
226	190	217	215
452	427	496	516
205	162	162	246
62	612	38	508
39	439	71	27
2	434	26	0
3	280	13	5
9	255	33	11
7	9	6	8
0	0	0	0
4	7	4	10
6	0	0	2
2	6	4	7
8	21	10	13
3	7	0	5
16	12	8	8
11	16	11	15
8	8	5	7
9	14	9	18
2	4	7	2
5	13	0	5
0	5	0	3
0	4	0	0
10	16	10	10
38	54	27	50
10	5	2	10
17	18	12	5
4	13	16	10
20	21	16	16
11	4	6	9
19	0	2	13
4	4	4	4
0	0	2	0
5	0	2	0
31	28	18	11
0	4	0	0
0	0	0	0
2	0	0	2
0	10	7	4
0	2	0	9
0	0	0	0
0	0	0	0
9	0	0	0
2	3	4	0
22	0	4	4
10	20	7	11
0	0	0	0
8	5	8	2
13	20	13	20
4	2	2	0
0	0	0	6
6	11	11	11
12	17	10	17
11	4	6	0
0	10	0	0
11	4	5	6
8	8	8	12
12	14	8	12
2	8	5	12
5	5	10	0
9	9	9	5
3	5	0	5
6	6	6	6
11	8	8	0
9	13	13	13
9	9	3	3
12	20	14	13
6	0	0	0
4	0	4	2
26	10	14	10
6	6	6	11
5	5	0	9
6	13	3	3
13	19	16	11
7	5	5	5
4	4	0	0
19	6	4	6
20	17	9	20
10	10	8	10
5	18	16	10
11	9	6	6
103	70	63	88
19	30	23	20
23	25	11	238
52	45	14	205
51	54	47	53
514	409	397	457
229	220	134	197
189	174	171	180
201	201	193	199
48	59	46	48
54	58	41	45

## Sheet: Ch3
Additional file 7-3. mSFP counts per 10 kb bin
7G8	Dd2	FCR3	HB3
53	65	46	63
23	26	24	21
26	35	33	32
621	600	481	503
173	177	164	111
153	209	221	238
41	60	22	363
12	2	2	16
10	12	7	10
7	0	2	2
17	10	2	13
23	29	14	19
67	12	6	48
38	33	37	65
0	0	2	10
0	2	7	0
4	4	4	6
0	0	2	7
8	8	10	9
15	22	20	6
11	8	5	12
17	10	12	15
6	9	4	0
0	13	0	0
6	15	2	3
5	5	5	10
2	3	4	2
3	5	0	0
0	0	0	0
11	15	5	6
0	7	0	0
6	0	0	0
5	0	7	4
2	6	0	11
0	0	2	15
31	33	36	24
19	10	9	19
0	0	0	0
6	15	6	9
17	3	3	3
0	5	0	0
2	6	2	2
6	7	6	11
0	9	9	0
8	9	5	5
7	0	0	2
5	41	24	9
10	7	9	7
0	0	0	4
12	33	26	32
27	10	0	7
10	24	12	13
7	11	11	12
0	0	0	4
18	11	17	19
4	0	0	11
8	14	9	9
0	2	0	0
2	4	0	0
0	0	0	0
7	9	5	7
16	9	11	15
0	0	0	0
0	7	0	10
0	0	0	2
11	17	16	6
5	3	4	3
5	10	11	4
7	12	12	7
2	12	10	8
18	14	14	3
11	14	7	7
5	2	2	3
2	2	0	2
3	5	0	3
19	6	15	10
2	3	5	4
9	4	4	7
2	13	2	2
0	2	2	4
3	6	0	4
14	15	5	10
7	6	3	9
5	0	4	0
8	5	7	2
5	0	4	15
4	0	0	0
6	0	0	0
27	31	23	27
5	4	2	9
2	8	4	4
12	0	0	5
5	29	5	9
0	12	0	2
15	5	5	5
0	9	0	2
0	2	2	2
11	15	10	11
0	2	0	0
2	30	2	3
16	14	5	5
452	416	406	358
218	236	171	176
594	586	581	597
20	33	35	26
46	54	38	33

## Sheet: Ch4
Additional file 7-4. mSFP counts per 10 kb bin
7G8	Dd2	FCR3	HB3
0	0	0	0
24	31	25	29
22	33	26	28
244	272	253	275
341	299	277	333
585	519	515	564
476	425	362	444
318	343	321	317
430	379	380	384
270	281	301	204
5	14	11	7
13	23	10	32
0	3	0	2
128	60	71	130
30	48	27	63
22	14	22	12
22	33	31	29
4	12	20	14
5	0	0	3
25	18	17	21
3	0	2	0
4	9	6	4
2	0	0	2
8	14	9	12
5	13	12	9
11	12	12	9
0	2	0	4
4	5	5	0
19	30	18	20
10	7	13	16
5	4	3	11
5	8	5	5
13	6	6	12
3	4	5	7
5	24	10	15
4	3	0	2
22	9	12	11
6	2	0	0
4	8	0	0
11	11	9	8
4	0	0	0
2	6	4	0
18	14	18	14
14	0	10	0
3	4	5	3
0	0	2	0
0	6	0	4
2	10	3	3
0	0	0	0
15	10	11	18
3	2	2	5
4	5	0	8
31	28	19	24
2	11	6	2
25	30	12	0
557	592	599	483
78	73	75	92
447	427	446	452
0	0	0	0
21	14	16	17
93	77	105	85
130	393	252	791
13	26	3	13
12	25	7	7
20	20	18	27
0	8	28	3
10	7	4	4
0	0	0	3
13	27	20	9
18	43	27	25
8	8	8	0
0	2	0	3
0	0	0	0
0	0	0	0
0	4	0	0
10	16	8	5
10	16	14	7
9	14	11	4
0	14	11	13
15	11	4	16
19	15	13	12
9	9	6	9
2	0	0	0
5	4	4	9
27	2	5	10
12	9	4	2
3	0	0	4
10	8	13	8
16	4	4	15
18	13	23	23
50	47	46	48
3	12	13	14
0	2	2	5
13	10	18	32
214	292	116	261
0	0	0	0
389	456	430	403
583	584	562	556
28	56	40	35
49	55	21	85
18	25	12	11
14	12	8	23
12	15	4	19
15	12	15	11
7	24	0	22
11	13	16	10
6	16	6	12
7	12	7	11
4	6	8	12
15	10	3	2
75	101	59	57
7	5	5	7
0	13	10	0
95	48	22	14
96	147	60	65
133	253	159	184
0	0	0	0
438	411	363	285
319	241	251	312
45	56	44	40
9	19	13	13

## Sheet: Ch5
Additional file 7-5. mSFP counts per 10 kb bin
7G8	Dd2	FCR3	HB3
0	0	0	0
0	0	0	0
434	422	390	405
261	379	223	331
0	11	7	5
4	2	2	11
8	8	8	8
8	5	8	8
9	13	10	10
15	6	2	6
0	0	0	0
3	2	3	3
0	5	0	4
7	5	5	0
14	21	8	8
10	22	7	9
10	9	10	10
2	4	2	2
14	18	16	14
0	4	5	4
7	7	0	12
11	7	9	12
0	0	0	5
0	0	0	0
3	3	6	0
9	2	0	0
9	15	5	3
8	11	12	4
0	3	5	15
2	7	9	2
13	15	5	14
10	11	8	7
19	23	21	21
13	14	2	13
14	9	0	9
17	18	0	10
13	14	2	23
6	17	18	19
5	9	9	4
0	4	4	5
13	8	7	13
8	12	12	8
3	0	0	0
0	0	0	0
0	0	0	0
0	0	2	0
0	0	5	4
19	30	26	25
10	15	9	8
8	0	7	4
0	7	5	0
3	3	0	3
10	4	4	7
7	3	3	0
0	0	0	0
6	0	0	11
14	18	6	9
0	0	0	2
0	0	0	5
13	3	5	7
2	0	2	9
20	19	21	10
0	3	0	0
3	3	5	14
0	2	3	15
10	11	11	5
8	17	14	14
19	31	23	16
0	3	0	4
0	0	0	8
5	4	0	9
0	5	0	5
0	5	9	4
0	2	2	0
11	5	7	5
9	12	9	9
7	0	0	0
0	0	0	3
0	3	3	12
9	15	9	28
4	6	0	4
8	9	3	14
6	2	0	0
17	10	13	14
0	0	0	0
4	5	0	3
11	10	5	7
0	0	0	3
0	0	0	18
13	12	7	4
4	12	12	9
0	4	2	5
5	6	7	13
0	2	0	6
2	10	3	10
14	7	0	4
11	7	9	2
0	5	5	0
12	4	4	4
0	7	0	2
8	8	8	4
2	2	2	8
4	4	4	4
7	7	0	2
7	11	8	4
0	3	3	7
16	11	2	10
5	5	5	5
5	11	8	7
0	11	2	2
11	14	13	9
26	11	14	14
0	2	0	0
5	17	2	7
4	0	0	0
15	11	7	3
11	12	12	3
30	25	21	23
9	12	10	15
14	32	23	20
3	2	2	2
14	5	11	11
2	8	2	2
14	23	14	15
7	5	0	0
16	6	7	4
0	0	0	0
8	8	0	9
2	2	2	4
14	20	16	13
26	27	7	14
14	0	9	3
68	90	280	83
148	1100	912	1115
301	456	259	261

## Sheet: Ch6
Additional file 7-6. mSFP counts per 10 kb bin
7G8	Dd2	FCR3	HB3
562	544	519	572
527	526	482	521
271	209	217	293
99	160	172	166
9	9	9	9
5	3	15	16
0	0	0	0
27	18	30	25
0	5	2	0
9	15	14	5
0	9	0	7
17	16	21	21
22	15	13	18
5	3	3	18
2	11	6	12
8	9	7	5
4	0	0	0
3	9	3	17
0	2	0	0
8	0	0	5
0	0	0	0
0	0	0	0
14	0	0	4
0	4	2	7
3	5	0	0
4	6	4	17
6	6	5	5
9	2	0	0
26	12	13	13
4	9	7	4
6	4	4	4
0	2	2	2
13	9	4	4
4	4	7	7
11	3	3	3
5	0	0	0
0	3	0	6
0	12	3	0
12	8	8	8
9	13	9	11
22	24	22	17
10	4	4	12
2	2	2	0
0	4	0	0
0	5	3	2
7	13	12	9
0	3	0	0
0	0	0	0
0	4	4	11
10	8	5	11
2	2	2	5
7	15	13	9
4	4	4	16
9	10	5	13
13	3	6	6
5	7	5	5
8	7	5	12
8	32	10	15
5	10	2	11
8	17	16	30
4	4	4	9
2	0	0	5
7	4	6	0
12	17	8	13
2	2	2	2
5	4	5	4
13	8	7	8
15	7	4	4
17	15	6	8
8	13	14	3
5	3	3	3
4	0	0	0
551	463	467	566
631	458	268	628
304	322	129	324
4	6	4	5
6	7	10	9
4	4	4	4
4	4	4	10
17	14	12	12
0	0	0	0
13	10	10	10
14	17	13	16
14	11	2	0
0	11	9	0
5	17	10	18
7	7	0	31
7	0	0	5
16	13	3	9
11	2	0	9
10	7	5	10
3	0	0	4
4	4	2	4
3	2	0	0
15	5	7	15
0	3	0	0
10	3	3	0
4	7	0	21
2	2	2	2
0	6	8	0
0	0	0	0
0	0	0	0
7	14	6	18
13	27	17	13
5	5	5	12
22	11	11	13
5	5	5	5
13	12	11	15
0	8	8	0
10	0	0	3
7	5	5	10
10	40	44	11
0	4	0	0
8	7	8	8
10	4	4	0
2	0	0	0
22	17	15	7
4	12	6	7
10	0	0	6
6	2	3	12
11	19	8	13
4	0	0	0
12	18	19	17
9	10	6	9
21	8	8	35
0	0	0	5
8	11	5	8
9	25	2	18
31	21	9	28
22	21	4	9
7	9	9	3
32	25	21	36
38	0	48	44
649	759	635	871
317	283	259	337
748	739	690	653
410	403	455	432
572	541	494	575
177	180	178	160
19	27	27	21
44	50	35	43
18	19	21	24

## Sheet: CH7
Additional file 7-7. mSFP counts per 10 kb bin
7G8	Dd2	FCR3	HB3
30	38	26	36
0	0	0	0
0	0	0	0
8	8	8	6
0	0	0	0
0	0	0	0
0	0	0	0
0	0	0	0
0	0	0	0
0	0	0	0
0	0	0	0
0	0	0	0
26	33	17	23
92	255	108	311
15	29	17	15
4	0	0	0
4	0	0	0
6	6	4	9
7	7	7	17
4	3	0	4
7	10	6	3
25	16	16	27
6	3	4	0
5	4	0	5
0	4	4	0
6	7	9	10
12	14	7	0
8	6	8	18
15	23	5	13
6	7	0	2
2	2	6	2
8	10	2	4
5	13	9	5
3	8	5	7
3	0	0	0
2	2	2	4
0	5	2	0
0	0	0	0
13	10	6	11
5	6	4	16
2	5	2	7
0	5	0	0
5	2	4	3
14	13	16	8
4	3	0	7
4	6	6	2
26	39	20	26
19	39	26	11
47	23	6	45
3	6	5	4
34	31	24	33
23	29	14	22
49	90	72	65
28	34	15	17
10	15	5	9
36	38	25	28
111	133	89	119
445	462	345	477
525	556	496	520
530	454	159	476
495	479	472	475
533	429	503	614
376	502	524	506
271	251	106	222
669	576	651	635
463	287	259	438
99	74	37	63
24	8	5	29
5	22	2	14
4	7	7	6
9	18	9	15
0	0	0	0
13	23	5	16
13	12	9	10
7	4	2	2
9	4	4	4
10	16	11	19
4	9	0	0
8	11	10	4
14	13	7	5
9	10	6	7
0	0	0	0
2	2	2	2
0	10	12	12
0	0	0	5
0	3	0	0
13	7	8	9
3	6	6	7
7	2	3	3
4	4	0	4
5	4	0	5
0	0	0	0
0	7	9	8
30	20	15	32
0	9	0	0
14	18	14	14
4	10	2	8
8	17	15	12
0	6	6	0
8	8	8	10
7	2	0	4
3	7	6	5
2	0	0	0
0	0	3	0
18	18	16	4
9	7	5	6
0	0	0	0
0	0	0	8
6	4	6	2
9	12	5	3
5	9	9	4
17	0	0	2
4	11	5	6
5	5	4	14
6	9	4	8
0	7	3	4
14	13	8	8
16	19	11	10
3	0	0	0
4	0	0	0
0	11	7	9
23	16	16	25
35	23	13	9
3	4	0	0
4	0	0	2
0	2	0	3
18	19	2	11
0	0	0	6
20	7	9	14
0	17	2	7
16	14	0	3
19	12	12	13
4	14	10	15
0	0	0	3
0	0	0	0
6	6	6	2
0	4	0	7
0	5	5	5
0	12	0	0
0	0	0	0
0	12	0	0
57	53	4	46
0	5	0	0
5	4	25	4
319	271	147	299
1011	1039	997	848
46	45	20	34
836	831	749	714
94	97	87	95
68	81	54	55
2	2	2	2

## Sheet: CH8
Additional file 7-8. mSFP counts per 10 kb bin
7G8	Dd2	FCR3	HB3
37	58	50	55
45	55	53	45
558	550	461	530
591	514	752	644
699	702	693	724
152	147	128	132
12	14	17	20
31	17	2	42
26	10	12	19
6	13	5	2
6	11	11	2
0	0	0	0
14	9	9	10
4	6	8	4
15	4	5	7
21	4	0	9
12	6	9	8
16	13	4	2
7	6	6	7
5	7	0	4
14	14	12	2
7	6	5	4
0	0	0	13
2	9	3	11
3	0	0	2
7	11	9	16
6	7	7	15
0	0	2	0
4	4	6	3
8	0	0	4
0	0	0	0
0	0	0	9
6	4	3	2
32	13	8	13
3	4	3	0
0	0	0	0
10	3	12	6
2	2	0	4
0	14	0	0
2	2	9	0
15	10	12	16
32	45	16	21
48	49	53	58
656	668	655	720
547	486	404	479
353	329	585	671
523	537	429	539
2	11	20	21
7	0	5	18
11	25	5	0
4	13	5	5
5	12	3	6
17	9	9	10
6	6	6	6
0	7	2	0
0	4	0	0
10	5	0	0
8	0	0	2
4	9	4	7
11	7	5	0
5	2	0	2
13	9	4	4
0	0	0	4
0	2	0	0
0	4	0	0
0	3	0	0
2	5	0	0
0	10	2	2
9	9	9	15
0	2	0	0
14	43	31	33
0	0	0	0
5	4	4	11
10	0	2	0
8	5	0	0
8	6	5	5
4	0	0	0
7	3	8	8
5	0	0	9
0	5	2	2
4	22	4	4
13	12	12	13
5	2	2	6
9	0	0	5
29	28	18	30
22	12	12	27
0	5	5	0
0	0	0	0
13	18	6	11
2	0	2	2
3	7	0	0
9	7	4	6
9	7	9	9
0	0	0	2
4	0	0	2
0	2	0	0
3	3	3	11
5	9	9	11
7	7	17	11
4	6	6	0
15	14	10	10
0	6	6	0
2	5	4	5
2	14	14	2
4	4	3	4
3	0	0	7
13	10	5	10
3	5	0	2
5	5	5	8
0	0	0	0
40	39	40	31
16	43	36	8
23	16	12	14
3	11	3	3
11	15	12	8
5	5	6	5
10	14	14	5
17	24	14	14
0	2	0	0
0	6	0	3
4	15	12	10
0	5	0	5
11	23	9	7
15	14	14	15
5	7	0	2
0	0	0	0
12	9	0	13
36	18	21	13
7	3	4	3
28	28	13	15
5	3	0	2
76	75	56	63
33	16	5	18
0	4	0	6
15	18	14	22
0	0	0	0
0	0	0	0
0	0	0	0
33	56	48	46
318	352	276	301
27	48	45	36
57	65	51	61

## Sheet: CH9
Additional file 7-9. mSFP counts per 10 kb bin
7G8	Dd2	FCR3	HB3
60	64	66	57
17	27	23	23
480	534	463	560
117	164	167	171
355	346	354	406
202	188	187	195
168	195	156	187
695	778	727	784
16	3	5	3
18	22	9	10
0	0	0	0
16	5	0	2
9	17	9	8
12	10	11	10
8	14	7	17
14	14	16	9
16	14	27	11
0	4	0	0
3	11	2	0
0	3	0	0
13	13	4	14
2	0	0	0
2	2	0	14
0	10	6	11
3	11	3	3
13	6	6	6
2	2	5	11
0	5	2	7
22	22	24	22
13	11	7	7
8	5	5	6
6	10	10	10
4	7	7	3
8	0	0	4
2	4	0	2
0	0	0	0
12	0	0	5
8	4	4	6
2	6	4	8
11	3	2	11
2	2	7	5
4	6	4	4
8	11	3	7
7	9	0	0
0	0	0	0
13	21	8	17
17	19	10	16
2	5	0	5
8	8	8	14
0	10	9	0
0	4	0	5
4	11	0	0
0	6	0	0
3	3	3	6
13	14	14	12
0	9	3	0
10	7	8	5
8	4	0	17
0	0	0	5
25	11	6	21
7	10	15	8
3	0	0	0
7	7	10	9
11	0	2	8
0	5	0	0
5	3	5	2
13	31	4	10
14	8	11	18
20	14	14	14
5	19	7	7
13	6	3	3
0	3	0	0
7	0	0	2
0	0	0	0
5	14	7	9
5	0	0	3
2	3	0	0
10	5	14	7
5	2	2	2
9	9	0	0
7	4	0	9
15	3	3	12
4	4	7	8
14	0	2	7
9	18	0	9
8	16	10	47
7	3	3	3
0	12	2	0
5	5	5	5
11	3	3	5
5	7	5	6
0	2	0	4
5	5	2	5
0	0	0	0
7	9	7	7
6	3	5	5
0	0	0	0
0	5	2	0
4	5	5	0
0	0	0	4
0	3	0	10
30	21	21	26
12	7	4	10
0	0	0	0
3	11	5	3
3	8	5	3
13	14	5	5
7	14	0	5
11	6	6	6
2	5	2	0
0	11	0	2
18	14	7	27
7	9	7	7
8	4	3	0
6	5	0	4
5	5	0	0
4	10	5	9
8	15	0	0
0	4	0	0
10	10	5	10
59	37	80	280
2	8	0	2
0	3	0	0
0	0	0	5
0	3	2	0
0	9	5	6
0	3	0	0
0	3	0	0
4	2	2	2
7	8	2	5
25	12	12	12
6	9	7	4
2	5	0	4
8	5	0	3
0	5	5	5
11	7	7	16
0	6	0	0
14	16	216	17
33	33	301	30
45	60	321	54
20	30	23	28
4	7	4	19
2	10	14	21
17	16	3	33
6	0	0	19
0	5	33	8
8	7	479	18
257	220	397	275
499	355	435	453
426	346	350	414
213	219	203	240
32	38	33	27
26	26	27	24
45	63	41	63
0	0	0	0

## Sheet: Ch10
Additional file 7-10. mSFP counts per 10 kb bin
7G8	Dd2	FCR3	HB3
134	235	242	166
18	54	21	23
165	138	97	140
685	607	674	777
447	454	352	466
366	180	168	97
78	160	118	5
3	2	5	4
3	2	0	0
17	3	3	3
0	0	2	0
62	68	68	57
4	9	12	4
6	2	2	7
4	2	2	5
12	0	0	2
0	0	0	0
6	10	10	6
17	12	10	25
7	2	2	0
2	2	2	2
16	22	19	14
33	13	39	11
7	5	20	8
2	5	4	4
0	0	0	29
7	3	0	4
9	0	0	2
0	3	0	8
14	2	2	2
0	2	0	0
0	2	0	17
14	18	10	41
7	7	7	7
17	17	13	15
40	32	31	31
36	10	10	0
4	4	5	4
21	38	2	0
4	8	4	9
8	5	5	5
4	10	9	9
4	4	4	4
0	0	0	0
0	10	2	4
21	11	7	13
13	8	4	6
8	0	0	11
0	4	2	3
23	15	4	23
9	9	11	16
5	11	0	7
2	11	6	10
9	10	10	10
0	0	0	2
7	7	6	10
8	8	8	8
0	17	0	0
9	23	13	13
2	0	0	0
7	16	8	9
4	3	0	3
8	0	2	8
5	2	3	5
5	5	0	5
38	0	0	48
3	9	3	3
9	6	3	14
0	9	9	0
7	14	13	5
27	2	20	27
7	8	3	3
8	3	5	15
4	4	0	7
0	0	0	0
5	13	13	11
0	4	4	4
0	11	4	13
17	10	7	7
5	5	5	0
8	12	30	8
9	8	10	12
6	5	6	19
13	15	17	13
0	4	0	0
13	19	9	9
14	26	17	37
11	5	5	5
10	10	3	3
2	4	0	9
0	18	4	5
0	3	3	2
15	0	2	0
2	0	0	0
0	6	0	0
0	0	0	5
7	5	5	5
5	0	0	2
12	0	8	5
2	19	22	20
0	0	0	0
22	17	16	8
18	2	2	2
2	18	14	0
9	9	13	9
0	5	5	0
0	7	2	0
4	2	0	3
13	3	3	3
12	16	5	9
0	0	0	0
2	0	6	7
0	0	0	3
11	11	13	21
0	9	9	7
5	0	0	5
18	9	9	6
22	18	18	22
0	4	13	29
5	9	11	5
6	0	5	9
11	3	3	11
4	6	6	46
15	15	11	9
21	13	13	20
5	7	11	5
7	15	17	19
7	11	4	9
8	7	7	4
0	11	5	0
9	5	9	5
10	19	6	17
9	42	0	3
14	14	4	14
0	4	4	4
6	0	0	2
9	0	0	9
13	7	6	10
34	42	14	50
215	189	182	189
20	57	27	26
53	28	19	49
33	4	12	11
107	98	62	160
13	4	4	4
9	0	5	9
0	5	4	0
0	0	0	2
0	5	3	0
6	5	2	15
18	4	2	2
8	2	2	2
55	170	54	65
271	50	84	31
5	35	54	27
50	16	14	21
5	5	8	7
2	2	2	10
11	12	11	9
13	7	12	12
665	654	630	669
692	628	599	632
659	689	699	662
336	355	358	414
812	820	853	957
43	42	65	44
14	9	29	13
112	87	99	104
138	172	164	110

[truncated: 4 more sheets: Ch11, Ch12, Ch13, Ch14]
