# Supplementary material for: Detection of genome-wide polymorphisms in the AT-rich Plasmodium falciparum genome using a high-density microarray
Source: BMC Genomics. 2008 Aug 25;9:398. doi: 10.1186/1471-2164-9-398 (PMC2543026; doi:10.1186/1471-2164-9-398)
Supplement: Additional file 9 — Amplified and deleted chromosomal segments or genes 300 bp or larger. [file 1471-2164-9-398-S9.xls]

## Sheet: Total
Chromosome	Start	End	Gene ID	7G8	Dd2	FCR3	HB3	DNA strand	Gene description	Reference 28 identified	Reference 29 identified
1	29733	37349	PFA0005w	8676-29747(1.8):34832-39377(0.5):32852-33483(0.1):32001-32584(0.09)	5161-30088(0.55):30362-30775(0.08):31553-33683(0.04):34406-36158(0.01):30970-31316(0.00)	8213-29747(0.62):34607-37320(0.1):30018-30587(0.08):31553-33848(0.04):30934-31316(0.01)	23769-30267(0.49):34825-37320(0.08):30622-33847(0.07)	+	erythrocyte membrane protein 1 (PfEMP1)
1	39205	40430	PFA0010c	39705-42908(4.9):34832-39377(0.5)	NS	40108-42853(0.21)	NS	-	RIFIN
1	42590	46730	PFA0015c	39705-42908(4.9):46600-50880(0.28):43091-43678(0.12):43796-46061(0.01)	42260-42932(0.61):43082-43486(0.06):43781-46062(0.02)	45898-46553(0.41):46573-48113(0.38):40108-42853(0.21)	42260-42963(0.32):46600-47365(0.16):43796-45895(0.02)	-	var-like protein
1	50586	51859	PFA0020w	46600-50880(0.28):51508-51819(0.00)	NS	48400-51162(0.54)	48400-50880(1.9):51822-54364(0.2):51153-51479(0.00)	+	RIFIN
1	53392	53503	PFA0025c	NS	NS	NS	51822-54364(0.2)	-	erythrocyte membrane protein 1 (PfEMP1) pseudogene
1	54001	55229	PFA0030c	53925-56174(0.01)	53565-54410(0.00)	54575-55497(0.05):53565-54417(0.02)	51822-54364(0.2):54575-56174(0.01)	-	RIFIN
1	56913	57116	PFA0035c	NS	55497-57124(0.15)	NS	NS	-	hypothetical protein
1	60005	61236	PFA0040w	60215-60538(0.46):59507-60006(0.04)	60215-60538(0.11):59507-60006(0.03)	59507-60007(0.19)	59912-60215(0.21)	+	RIFIN
1	62420	63633	PFA0045c	62080-62553(0.57):63169-63632(0.05)	63169-64502(0.29)	63169-63652(0.02)	61711-62573(0.55):63386-63795(0.03)	-	RIFIN
1	66050	67222	PFA0050c	64602-66103(0.4):66611-76443(0.33)	66611-81939(0.42)	66611-82255(0.43)	66624-75960(0.07)	-	RIFIN
1	69537	70650	PFA0055c	66611-76443(0.33)	66611-81939(0.42)	66611-82255(0.43)	66624-75960(0.07)	-	hypothetical protein, conserved in P. falciparum
1	71857	72659	PFA0060w	66611-76443(0.33)	66611-81939(0.42)	66611-82255(0.43)	66624-75960(0.07)	+	hypothetical protein, conserved in P. falciparum
1	75021	75599	PFA0065w	66611-76443(0.33)	66611-81939(0.42)	66611-82255(0.43)	66624-75960(0.07)	+	hypothetical protein, conserved in P. falciparum	7G8, Dd2, FCB, FCR3, HB3
1	76215	77042	PFA0070c	66611-76443(0.33)	66611-81939(0.42)	66611-82255(0.43)	NS	-	hypothetical protein pseudogene
1	79215	79452	PFA0075w	78285-82420(0.08)	66611-81939(0.42)	66611-82255(0.43)	78285-82076(0.12)	+	erythrocyte membrane protein 1 (PfEMP1) pseudogene
1	81998	83339	PFA0080c	78285-82420(0.08)	NS	66611-82255(0.43):82627-85622(0.05)	78285-82076(0.12):82627-87406(0.06)	-	RIFIN
1	85024	86385	PFA0085c	NS	NS	82627-85622(0.05)	82627-87406(0.06)	-	erythrocyte membrane protein 1 (PfEMP1) pseudogene
1	87436	88410	PFA0090c	87659-91085(0.2)	87659-90946(0.34)	NS	87659-90924(0.25)	-	STEVOR
1	90475	91653	PFA0095c	87659-91085(0.2)	87659-90946(0.34)	91188-95650(0.38):90434-90853(0.11)	87659-90924(0.25)	-	RIFIN
1	93346	94066	PFA0100c	NS	NS	91188-95650(0.38)	NS	-	hypothetical protein
1	95257	96046	PFA0105w	NS	NS	96002-98864(0.59):91188-95650(0.38)	NS	+	STEVOR
1	99052	102515	PFA0110w	NS	NS	NS	101953-102455(0.45)	+	ring-infected erythrocyte surface antigen precursor
1	178322	181025	PFA0205w	NS	NS	180258-180565(0.44)	180259-180565(0.23)	+	hypothetical protein
1	226919	227523	PFA0265c	NS	227133-227458(0.57)	227133-227458(0.59)	227133-227458(0.6)	-	hypothetical protein
1	487649	488335	PFA0615w	488200-488550(0.64)	NS	NS	NS	+	hypothetical protein
1	496393	501225	PFA0625w	NS	496785-497100(0.43)	NS	NS	+	hypothetical protein
1	513235	516186	PFA0650w	515438-515751(0.00)	514414-514750(0.45):515110-516350(0.4)	515401-517568(0.64):513395-514905(0.32)	NS	+	hypothetical protein		FCR3, Dd2
1	516313	519004	PFA0655w	NS	515110-516350(0.4)	515401-517568(0.64)	NS	+	hypothetical protein		FCR3, Dd2
1	528829	538073	PFA0665w	532025-533698(0.29)	532350-532901(0.11)	531745-532605(0.58)	NS	+	hypothetical protein
1	544202	548705	PFA0675w	NS	NS	548014-550388(0.62)	NS	+	P. falciparum RESA-like protein with DnaJ domain
1	549319	549879	PFA0680c	548837-551427(0.63)	NS	548014-550388(0.62)	NS	-	hypothetical protein, conserved in P. falciparum
1	555770	556651	PFA0695c	NS	NS	NS	556217-559883(2.8)	-	erythrocyte membrane protein 1 (PfEMP1)-like, pseudogene
1	579424	585509	PFA0725w	579454-594106(2)	NS	578330-579435(0.51)	579454-580666(2)	+	hypothetical protein
1	586319	586588	PFA0730c	579454-594106(2)	NS	NS	NS	-	hypothetical protein
1	589111	590114	PFA0735w	579454-594106(2)	NS	NS	NS	+	hypothetical protein
1	593569	594907	PFA0740w	579454-594106(2):594623-595464(0.13)	594623-596115(0.18)	594623-599651(0.48)	594623-599660(0.23)	+	RIFIN
1	596822	597993	PFA0745w	596083-600594(0.11)	597287-599246(0.19)	594623-599651(0.48)	594623-599660(0.23)	+	RIFIN
1	600185	601192	PFA0750w	601084-601675(0.19):596083-600594(0.11)	599703-600669(0.05)	599785-600530(0.02)	601053-601420(0.3):599785-600528(0.01):600567-600884(0.01)	+	STEVOR
1	602412	602844	PFA0755w	602480-606774(0.1)	602531-606769(0.13)	602531-606774(0.03)	602531-606774(0.03)	+	erythrocyte membrane protein 1 (PfEMP1) pseudogene
1	605882	607251	PFA0760w	602480-606774(0.1)	606825-611322(0.53):602531-606769(0.13)	602531-606774(0.03)	607098-611403(0.63):602531-606774(0.03)	+	RIFIN
1	609110	616613	PFA0765c	616184-620910(3.8):612714-615429(0.13)	606825-611322(0.53):612591-615314(0.01):616184-616626(0.00)	616184-617851(0.14):612614-615248(0.1):611196-611514(0.04):615454-615795(0.00)	607098-611403(0.63):612587-614207(0.22):615985-618095(0.11):614497-615795(0.01)	-	erythrocyte membrane protein 1 (PfEMP1)
2	25232	31168	PFB0010w	30555-33230(0.42):25500-25862(0.31):26800-27878(0.01):27992-29126(0.00)	27992-33230(0.56):21742-25862(0.28):26136-26588(0.01):27400-27803(0.00)	21496-26043(0.15):26136-26588(0.05):26851-27976(0.04):28003-28392(0.01)	21742-25400(0.42):28543-33206(0.22):26136-27250(0.22):25661-26041(0.07):27992-28392(0.01):27437-27878(0.00)	+	erythrocyte membrane protein 1 (PfEMP1)
2	33030	34259	PFB0015c	30555-33230(0.42):33548-33853(0.35)	27992-33230(0.56):33609-37235(0.11)	NS	33548-33853(0.32):28543-33206(0.22)	-	rifin
2	35927	37249	PFB0020c	36518-37235(0.2)	33609-37235(0.11)	36905-41976(0.11)	37091-41961(0.16)	-	erythrocyte membrane protein 1 (PfEMP1), truncated
2	38287	39303	PFB0025c	38160-41937(0.1)	38861-39416(0.02)	36905-41976(0.11)	37091-41961(0.16)	-	stevor, putative
2	41515	42858	PFB0030c	38160-41937(0.1)	41008-41835(0.09)	41994-45390(0.18):36905-41976(0.11)	37091-41961(0.16)	-	rifin
2	45286	46800	PFB0035c	46694-49094(0.19):45767-46067(0.01)	NS	46373-46739(0.39):41994-45390(0.18)	46373-46739(0.56)	-	rifin
2	48923	50147	PFB0040c	46694-49094(0.19):49334-57216(0.13)	46988-49156(0.23):49802-55060(0.08)	47200-49008(0.41):49277-57216(0.12)	46988-57216(0.12)	-	rifin
2	51842	53124	PFB0045c	49334-57216(0.13)	49802-55060(0.08)	49277-57216(0.12)	46988-57216(0.12)	-	erythrocyte membrane protein 1 (PfEMP1), truncated
2	54418	54936	PFB0050c	49334-57216(0.13)	49802-55060(0.08)	49277-57216(0.12)	46988-57216(0.12)	-	stevor isoform gam beta
2	57344	58421	PFB0055c	57820-63063(0.31)	NS	NS	57822-59533(0.54)	-	rifin
2	60107	60319	PFB0056c	57820-63063(0.31)	58848-63367(0.27)	60302-64019(0.39)	NS	-	hypothetical protein
2	63157	64376	PFB0060w	NS	58848-63367(0.27):64212-67576(0.24)	60302-64019(0.39):64039-67257(0.29)	62677-63367(0.07)	+	rifin
2	66550	67545	PFB0065w	NS	64212-67576(0.24)	67376-71545(0.38):64039-67257(0.29)	66664-67534(0.08)	+	stevor, putative
2	69088	69771	PFB0070w	NS	67910-69325(0.41):69503-72051(0.13)	67376-71545(0.38)	NS	+	hypothetical protein	Dd2	Dd2, FCR3
2	73441	74396	PFB0075c	NS	73000-77115(0.19)	71726-77786(0.27)	NS	-	hypothetical protein	Dd2	Dd2, FCR3
2	77251	78808	PFB0080c	NS	77677-80763(0.18)	71726-77786(0.27):78450-86698(0.27)	NS	-	hypothetical protein	Dd2	Dd2, FCR3
2	81291	84165	PFB0085c	NS	83123-87118(0.1):81500-82943(0.01)	78450-86698(0.27)	NS	-	hypothetical protein	Dd2	Dd2, FCR3
2	86832	88633	PFB0090c	NS	87685-90028(0.2):83123-87118(0.1)	86886-109148(0.25)	NS	-	hypothetical protein, conserved	Dd2	Dd2, FCR3
2	91318	98838	PFB0095c	92605-94668(7.1)	98152-99085(0.08):90195-97450(0.04)	86886-109148(0.25)	NS	-	erythrocyte membrane protein 3	Dd2	Dd2, FCR3
2	103385	105796	PFB0100c	NS	103468-104565(0.02):104765-105236(0.00)	86886-109148(0.25)	NS	-	knob associated histidine-rich protein		Dd2, FCR3
2	273689	274507	PFB0300c	274064-274378(0.57)	273900-274378(0.01)	NS	273900-274378(0.00)	-	merozoite surface protein 2 precursor
2	370438	379845	PFB0405w	373888-374225(0.32)	NS	NS	NS	+	transmission-blocking target antigen s230 precursor
2	605045	609325	PFB0675w	NS	NS	NS	605348-605678(0.62)	+	hypothetical protein
2	735437	736996	PFB0835c	NS	NS	736975-737318(0.66)	NS	-	hypothetical protein
2	838841	844114	PFB0935w	NS	843384-843904(1.9)	NS	NS	+	cytoadherence linked asexual protein 2
2	847487	849117	PFB0950w	NS	847544-848140(0.6)	NS	NS	+	hypothetical protein
2	858455	859069	PFB1070w	NS	NS	NS	858818-859133(4.1)	-	hypothetical protein
2	863384	863626	PFB0960c	NS	NS	NS	863252-863767(0.02)	-	hypothetical protein
2	865914	866324	PFB0965c	NS	NS	NS	865288-868131(0.17)	-	hypothetical protein	HB3
2	869506	871122	PFB0970c	NS	NS	NS	868673-871773(0.11)	-	hypothetical protein	HB3
2	873129	873317	PFB0972w	872751-873396(0.65)	872751-873396(0.63)	NS	871930-873345(0.13)	+	hypothetical protein
2	874129	874323	PFB0974c	874116-889966(0.05)	NS	NS	NS	-	erythrocyte membrane protein 1 (PfEMP1), truncated, degenerate
2	874543	874809	PFB0975c	874116-889966(0.05)	NS	NS	NS	-	erythrocyte membrane protein 1 (PfEMP1), truncated
2	874963	875163	PFB0976w	874116-889966(0.05)	NS	NS	NS	+	hypothetical protein
2	876982	877830	PFB0980w	874116-889966(0.05)	876441-889923(0.04)	876441-890019(0.24)	NS	+	hypothetical protein
2	878466	879249	PFB0985c	874116-889966(0.05)	876441-889923(0.04)	876441-890019(0.24)	878616-889669(0.04)	-	hypothetical protein
2	881467	882265	PFB0990c	874116-889966(0.05)	876441-889923(0.04)	876441-890019(0.24)	878616-889669(0.04)	-	hypothetical protein
2	883537	884310	PFB0995w	874116-889966(0.05)	876441-889923(0.04)	876441-890019(0.24)	878616-889669(0.04)	+	hypothetical protein
2	886915	887802	PFB1000w	874116-889966(0.05)	876441-889923(0.04)	876441-890019(0.24)	878616-889669(0.04)	+	rifin
2	889660	890745	PFB1005w	874116-889966(0.05):890507-891381(0.00)	890507-892490(0.15):876441-889923(0.04)	890562-893702(1.8):876441-890019(0.24)	878616-889669(0.04)	+	rifin
2	892856	894206	PFB1010w	893316-893702(0.45):894051-898418(0.05)	893212-893702(0.25)	890562-893702(1.8)	892321-892983(5.5):893209-893702(0.25)	+	rifin
2	896226	897420	PFB1015w	894051-898418(0.05)	896503-899876(0.09)	896529-897844(0.01)	896503-898418(0.02)	+	rifin
2	899451	900445	PFB1020w	898705-899835(0.36)	896503-899876(0.09)	898550-899834(0.34)	NS	+	stevor, putative
2	901769	902026	PFB1025w	NS	NS	901197-905198(0.5)	902001-905318(0.65)	+	erythrocyte membrane protein 1 (PfEMP1), truncated, degenerate
2	902500	902853	PFB1030w	NS	NS	901197-905198(0.5)	902001-905318(0.65)	+	hypothetical protein
2	904346	905775	PFB1035w	NS	NS	901197-905198(0.5)	902001-905318(0.65)	+	rifin
2	907678	908861	PFB1040w	905815-908601(0.02)	906520-908601(0.05):908667-914099(0.04)	907581-908346(3.3):908570-914099(0.11)	906520-914043(0.19)	+	rifin
2	909350	911054	PFB1045w	910053-914066(0.04)	908667-914099(0.04)	908570-914099(0.11)	906520-914043(0.19)	+	erythrocyte membrane protein 1 (PfEMP1), truncated
2	913244	914457	PFB1050w	910053-914066(0.04)	914348-919235(0.57):908667-914099(0.04)	908570-914099(0.11)	906520-914043(0.19)	+	rifin
2	916352	923648	PFB1055c	922996-923381(0.45):916898-919195(0.14):920013-922919(0.12)	914348-919235(0.57):919434-922708(0.08)	919405-920900(0.22):917223-919195(0.2):923005-923431(0.09):921472-922630(0.06)	922982-936950(0.47):917225-919946(0.19):922255-922878(0.03):921320-922060(0.01):920424-921141(0.00)	-	erythrocyte membrane protein 1 (PfEMP1)
2	934006	936779	PFB1060w	936515-936950(0.02)	923660-946544(0.44)	NS	922982-936950(0.47)	+	hypothetical protein, conserved in P falciparum
2	939944	940511	PFB1065c	NS	923660-946544(0.44)	937590-946544(0.41)	937830-940973(0.25)	-	hypothetical protein, conserved in P. falciparum
3	8394	10745	PFC0002c	8325-12368(0.52)	5967-9895(0.04)	5967-31546(0.65)	NS	-	hypothetical protein, conserved in P. falciparum
3	33641	41158	PFC0005w	26055-33729(2.9):33935-34271(0.23):38654-43216(0.1):37000-37844(0.07):36130-36715(0.04):34831-35925(0.03)	28394-33729(0.59):36152-37770(0.05):38612-43216(0.04):34831-36129(0.00)	32075-33729(0.32):37479-37794(0.31):34437-35225(0.24):36168-37256(0.19):35450-35801(0.17):33915-34292(0.13)	31790-33729(0.57):33915-35779(0.1):38623-43216(0.08):36154-37770(0.06)	+	PfEMP1
3	43045	44255	PFC0010c	38654-43216(0.1):43465-51783(0.03)	43634-49112(0.12):38612-43216(0.04)	43453-49146(0.12)	43303-49142(0.23):38623-43216(0.08)	-	RIFIN
3	46448	47828	PFC0015c	43465-51783(0.03)	43634-49112(0.12)	43453-49146(0.12)	43303-49142(0.23)	-	VAR C, pseudogene
3	48956	49949	PFC0025c	43465-51783(0.03)	43634-49112(0.12):49386-52260(0.07)	43453-49146(0.12):49390-52234(0.06)	43303-49142(0.23):49270-52232(0.03)	-	STEVOR
3	52066	53260	PFC0030c	NS	52406-58741(1.7):49386-52260(0.07)	49390-52234(0.06)	49270-52232(0.03)	-	RIFIN
3	58103	59390	PFC0035w	57640-58208(11.9):59382-62189(0.54)	52406-58741(1.7):58963-59282(0.00)	59121-59498(0.02)	59343-62123(0.02)	+	RIFIN
3	61248	62459	PFC0040w	59382-62189(0.54)	61881-62192(0.00)	NS	59343-62123(0.02)	+	RIFIN
3	64604	65508	PFC0045w	NS	NS	NS	65205-65525(0.00)	+	RIFIN-like protein	HB3
3	66136	68595	PFC0050c	NS	NS	NS	65787-66684(0.03)	-	long chain fatty acid ligase, putative
3	116138	121415	PFC0110w	118860-120888(0.25)	117797-120888(0.32)	118615-120539(0.23)	118684-120572(2.4)	+	Cytoadherence linked asexual protein, CLAG
3	132097	137339	PFC0120w	133005-133769(0.49):134429-134810(0.34)	NS	NS	133005-133585(0.41):136813-137370(0.01):134158-134883(0.00)	+	Cytoadherence linked asexual protein, CLAG
3	423964	437616	PFC0425w	NS	435215-435746(0.64)	435418-435961(0.41)	NS	+	hypothetical protein
3	696215	706399	PFC0760c	706223-706643(0.54)	NS	NS	NS	-	hypothetical protein
3	844917	854174	PFC0905c	847150-847552(0.58)	NS	NS	NS	-	hypothetical protein
3	999860	1000734	PFC1070c	NS	999685-1001270(0.01)	NS	NS	-	VARC pseudogene
3	1002622	1003470	PFC1075w	1000870-1013157(0.18)	NS	NS	NS	+	hypothetical protein
3	1004083	1004872	PFC1080c	1000870-1013157(0.18)	1004215-1013160(0.08)	1004187-1013157(0.35)	1004160-1013002(0.37)	-	hypothetical protein, conserved in P. falciparum
3	1007012	1007810	PFC1085c	1000870-1013157(0.18)	1004215-1013160(0.08)	1004187-1013157(0.35)	1004160-1013002(0.37)	-	hypothetical protein, conserved
3	1009025	1010134	PFC1090w	1000870-1013157(0.18)	1004215-1013160(0.08)	1004187-1013157(0.35)	1004160-1013002(0.37)	+	hypothetical protein, conserved in P. falciparum
3	1012465	1013612	PFC1095w	1000870-1013157(0.18)	1004215-1013160(0.08)	1004187-1013157(0.35)	1004160-1013002(0.37)	+	RIFIN (3D7-rifT3-5)
3	1015544	1016643	PFC1100w	1013882-1016157(0.21)	1016522-1019380(0.27)	1014297-1016045(0.46)	1016527-1024995(0.07)	+	RIFIN
3	1018668	1019678	PFC1105w	1018172-1024995(0.54)	1019550-1024995(0.45):1016522-1019380(0.27)	1019482-1024917(0.13)	1016527-1024995(0.07)	+	stevor (3D7-stevorT3-2)
3	1020724	1022081	PFC1110w	1018172-1024995(0.54)	1019550-1024995(0.45)	1019482-1024917(0.13)	1016527-1024995(0.07)	+	VARC pseudogene
3	1024241	1025599	PFC1115w	1018172-1024995(0.54):1025480-1029920(0.51)	1019550-1024995(0.45):1025480-1029935(0.25)	1025417-1028112(0.35):1019482-1024917(0.13)	1025322-1029930(0.6):1016527-1024995(0.07)	+	RIFIN (3D7-rifT3-7)
3	1027492	1034924	PFC1120c	1025480-1029920(0.51):1034320-1037957(0.19):1030262-1030587(0.16):1031070-1031962(0.03):1033762-1034075(0.00):1032857-1033567(0.00)	1025480-1029935(0.25):1032857-1033280(0.13):1033597-1034645(0.05):1031070-1031847(0.01)	1034320-1038835(0.58):1025417-1028112(0.35):1030930-1031815(0.2):1033597-1034090(0.01):1033012-1033452(0.01)	1034335-1044397(0.62):1025322-1029930(0.6):1033597-1034180(0.01):1031070-1031815(0.01):1032857-1033452(0.00):1032250-1032730(0.00)	-	var (3D7-varT3-2)
3	1046861	1050978	PFC1125w	1050450-1059616(0.5):1047437-1048222(0.22)	1047437-1054362(0.36)	1047437-1050150(0.09)	1047437-1054077(0.4)	+	hypothetical protein, conserved in P. falciparum
4	35153	44124	PFD0005w	41775-48730(0.36):38103-38514(0.34):36020-37723(0.34):39226-40030(0.29):40757-41083(0.07)	38265-39984(0.16):41503-46338(0.14)	38785-40022(0.21):41380-51548(0.2):37872-38586(0.2):36579-37753(0.04):36020-36335(0.01):35344-35749(0.00)	25839-36273(0.4):41586-54683(0.19):37772-39984(0.12):40757-41083(0.06):36584-37719(0.02)	+	erythrocyte membrane protein 1 (PfEMP1)
4	48479	49821	PFD0015c	41775-48730(0.36)	NS	41380-51548(0.2)	41586-54683(0.19)	-	RIFIN
4	52002	63307	PFD0020c	52333-54683(0.26):55613-57714(0.16):58434-59502(0.14):62171-63640(0.07):60901-61395(0.02):61600-62035(0.02):59715-60100(0.00)	52556-54547(0.43):55407-57485(0.27):62148-66335(0.24):60620-61131(0.06):59100-60100(0.03)	62817-66349(0.33):56579-58243(0.17):58460-59341(0.06):59588-59940(0.01)	62640-66952(0.4):55585-56042(0.4):41586-54683(0.19):56284-58886(0.11):62165-62500(0.01):60603-61550(0.01):59100-60218(0.00)	-	erythrocyte membrane protein 1 (PfEMP1)
4	66083	67386	PFD0025w	67228-70005(0.08):66335-66967(0.01)	62148-66335(0.24):66371-66851(0.16):67228-69646(0.05)	62817-66349(0.33):66370-66800(0.07):67102-69755(0.05)	62640-66952(0.4):67228-69646(0.03)	+	RIFIN
4	69551	70923	PFD0030c	70151-72487(0.26):67228-70005(0.08)	70151-72487(0.05):67228-69646(0.05)	70151-72487(0.1):67102-69755(0.05)	70151-72993(0.26):67228-69646(0.03)	-	RIFIN
4	73048	74020	PFD0035c	73970-76439(4.4):73349-73802(0.35)	73356-73802(0.24)	NS	73406-73806(0.22)	-	STEVOR
4	76408	77560	PFD0040c	73970-76439(4.4):77335-79660(0.48)	NS	77335-79933(0.59):76883-77303(0.31)	76899-79926(0.41)	-	RIFIN
4	79715	80787	PFD0045c	80198-86261(0.08)	80134-86188(0.12)	77335-79933(0.59):80531-88955(0.1)	76899-79926(0.41):80384-86188(0.2)	-	RIFIN
4	85640	86898	PFD0050w	80198-86261(0.08):86623-87570(0.00)	80134-86188(0.12)	80531-88955(0.1)	80384-86188(0.2):86508-89611(0.1)	+	RIFIN
4	88694	90022	PFD0055w	89989-92581(0.12):89029-89577(0.02)	87303-88953(0.24):89989-92175(0.21):89438-89819(0.00)	89819-92154(0.17):80531-88955(0.1)	86508-89611(0.1)	+	RIFIN
4	91844	93055	PFD0060w	89989-92581(0.12)	89989-92175(0.21):92762-93065(0.00)	89819-92154(0.17):92390-92766(0.00)	90565-92208(0.17)	+	RIFIN
4	99023	100256	PFD0070c	NS	NS	NS	99253-99603(2.4)	-	RIFIN
4	121052	122509	PFD0090c	NS	NS	NS	120779-121230(0.49)	-	hypothetical protein	FCB
4	130044	131920	PFD0095c	NS	NS	128571-130837(8.8):131005-133715(7.8)	NS	-	hypothetical protein	FCB
4	134169	137982	PFD0100c	NS	136415-136927(0.52)	134660-137050(6.1):137247-138145(5.3):133931-134486(5.3)	134565-134960(0.53)	-	hypothetical protein	FCB	FCR3
4	138393	140925	PFD0105c	138937-139613(0.00)	139939-140255(0.43):138628-138937(0.29)	140100-141271(7.2)	138355-139098(0.13):139250-139613(0.00)	-	hypothetical protein	FCB	FCR3
4	144098	153112	PFD0110w	NS	NS	150900-156762(8.3):143350-145838(8.3):148385-150655(7.3):145967-148214(5.6)	NS	+	normocyte-binding protein 1, pseudogene	FCB	FCR3
4	153950	154840	PFD0115c	NS	NS	150900-156762(8.3)	NS	-	hypothetical protein	FCB
4	231242	238197	PFD0200c	NS	NS	233655-234043(0.17)	NS	-	hypothetical protein
4	288872	294766	PFD0260c	NS	289745-290080(0.59)	289641-290023(0.5)	NS	-	sequestrin
4	340759	350972	PFD0320c	NS	NS	343152-343640(0.44)	NS	-	hypothetical protein
4	497339	500272	PFD0540c	498276-498585(0.43)	NS	498276-498585(0.46)	NS	-	hypothetical protein
4	550522	552144	PFD0610w	550250-550561(0.04)	NS	NS	NS	+	hypothetical protein, conserved
4	552884	560707	PFD0615c	554330-557059(0.16):557198-558815(0.07)	557688-563420(0.27):554287-556605(0.15):553256-553590(0.00):556860-557232(0.00)	554287-555328(0.31):558956-565801(0.31):555517-558050(0.13)	554287-555328(0.25):557390-557893(0.09):555611-556971(0.04):558197-560657(0.03)	-	erythrocyte membrane protein 1 (PfEMP1)
4	566507	567535	PFD0595c	NS	565260-570980(1.9)	NS	565260-568403(0.26)	-	RIFIN, truncated
4	568564	576239	PFD0625c	574142-605510(0.25):569060-570887(0.18):572647-573870(0.08):571435-571784(0.01)	565260-570980(1.9):571425-571749(0.56):574538-576131(0.07):572507-574303(0.03)	574749-605764(0.41):572841-574213(0.1):571390-571701(0.02)	572807-604930(0.15):568858-570716(0.15):572146-572568(0.02)	-	erythrocyte membrane protein 1 (PfEMP1)
4	583793	591651	PFD0630c	574142-605510(0.25)	590499-605160(0.04)	574749-605764(0.41)	572807-604930(0.15)	-	erythrocyte membrane protein 1 (PfEMP1)
4	598932	606832	PFD0635c	574142-605510(0.25)	590499-605160(0.04)	574749-605764(0.41):606163-608253(0.3)	604980-605761(0.58):606087-606926(0.56):572807-604930(0.15)	-	erythrocyte membrane protein 1 (PfEMP1)
4	610149	611439	PFD0640c	NS	610035-610368(0.01)	609628-610278(0.46):611130-611575(0.39)	611305-613948(2.6)	-	RIFIN		FCR3
4	616138	617416	PFD0645w	NS	NS	NS	617293-617733(0.64):614426-616305(0.17):616576-616884(0.00)	+	RIFIN		FCR3
4	619781	621052	PFD0655w	619650-619990(0.64)	NS	NS	NS	+	erythrocyte membrane protein 1 (PfEMP1) pseudogene
4	654372	655371	PFD0692c	NS	NS	654698-655100(0.47)	NS	-	hypothetical protein
4	763275	783584	PFD0840w	NS	774485-774885(0.44)	774508-774948(0.33)	NS	+	hypothetical protein
4	787231	790227	PFD0855c	NS	787720-788100(0.5)	787720-788100(0.57)	NS	-	hypothetical protein
4	800808	816685	PFD0872w	NS	804429-804790(0.55)	NS	NS	+	hypothetical protein
4	885004	900847	PFD0965W	893200-893518(0.6)	NS	NS	NS	+	putative phosphatidylinositol 4-kinase, frameshifted
4	939470	946314	PFD0995c	943330-967741(0.52):941400-941986(0.02):942186-942572(0.00)	942184-967813(0.1):941293-941686(0.00)	941282-943167(0.09)	940466-941137(4.6):942345-967802(0.08):941293-941687(0.00)	-	erythrocyte membrane protein 1 (PfEMP1)
4	950608	958212	PFD1000c	943330-967741(0.52)	942184-967813(0.1)	NS	942345-967802(0.08)	-	erythrocyte membrane protein 1 (PfEMP1)
4	962506	970050	PFD1005c	943330-967741(0.52):969733-972388(0.05):968774-969167(0.01)	942184-967813(0.1):969863-972212(0.03):968938-969258(0.01)	968775-969167(0.01):969376-969841(0.01)	942345-967802(0.08):969535-972212(0.04):968950-969258(0.01)	-	erythrocyte membrane protein 1 (PfEMP1)
4	971526	972712	PFD1010w	969733-972388(0.05):972440-972957(0.02)	969863-972212(0.03)	972418-975996(0.11):970065-972079(0.05)	969535-972212(0.04)	+	RIFIN
4	973470	981030	PFD1015c	977346-980341(0.07)	980616-981615(0.09):977877-980341(0.06):976810-977608(0.00)	977675-981615(0.23):972418-975996(0.11):976732-977414(0.01)	980392-981745(0.34):977687-980151(0.08):976762-977517(0.01):975273-975938(0.00)	-	erythrocyte membrane protein 1 (PfEMP1)
4	1104251	1111551	PFD1160w	1105292-1105615(0.5):1104402-1104725(0.19)	1105342-1105952(0.32)	NS	1105342-1105717(0.62)	+	hypothetical protein
4	1122059	1126043	PFD1175w	NS	NS	1124035-1125112(0.57)	NS	+	Plasmodium falciparum trophozoite antigen r45-like protein
4	1134195	1134520	PFD1195c	NS	NS	NS	1134350-1134720(0.22)	-	hypothetical protein
4	1147614	1148446	PFD1215w	1147362-1147695(0.18)	1147872-1150240(0.35)	NS	1147872-1150562(2.1)	+	hypothetical protein
4	1150294	1151319	PFD1220c	NS	1151070-1156350(0.07):1150680-1151035(0.04)	1151072-1156347(0.64):1150680-1151035(0.37)	1147872-1150562(2.1):1151070-1156352(0.07):1150712-1151035(0.03)	-	STEVOR
4	1152896	1153810	PFD1200w	1152637-1156282(0.23)	1151070-1156350(0.07)	1151072-1156347(0.64)	1151070-1156352(0.07)	+	RIF pseudogene, RIFIN pseudogene
4	1156126	1157255	PFD1230c	1156590-1174400(0.27):1152637-1156282(0.23)	1151070-1156350(0.07):1156520-1174407(0.01)	1151072-1156347(0.64)	1151070-1156352(0.07):1156590-1174392(0.06)	-	RIFIN
4	1160045	1171443	PFD1235w	1156590-1174400(0.27)	1156520-1174407(0.01)	NS	1156590-1174392(0.06)	+	erythrocyte membrane protein 1 (PfEMP1)
4	1173602	1174806	PFD1240w	1156590-1174400(0.27):1174570-1175962(0.00)	1174547-1177312(0.27):1156520-1174407(0.01)	1174570-1177410(0.13):1173332-1174455(0.00)	1174580-1177350(0.29):1156590-1174392(0.06)	+	RIFIN
4	1176675	1183848	PFD1245c	1177545-1178707(0.25):1179505-1182667(0.02):1183242-1184682(0.02):1182707-1183177(0.00)	1183467-1203836(0.59):1174547-1177312(0.27):1180640-1181427(0.05):1179567-1180402(0.04):1181915-1182667(0.01):1182735-1183177(0.00)	1182992-1195460(0.41):1177545-1178707(0.22):1180580-1181365(0.19):1174570-1177410(0.13):1181650-1182622(0.01):1179505-1180340(0.01)	1177545-1178792(0.51):1174580-1177350(0.29):1182722-1183177(0.28):1183290-1190850(0.16):1180640-1181892(0.02):1182065-1182667(0.00):1179505-1180457(0.00)	-	erythrocyte membrane protein 1 (PfEMP1)
4	1192754	1195747	PFD1250w	1193160-1194270(0.13)	1183467-1203836(0.59)	1182992-1195460(0.41)	1193160-1203836(0.37)	+	hypothetical protein, conserved in P falciparum
5	20929	28456	PFE0005w	26327-28345(0.25):24404-24887(0.05)	26328-29950(0.13):23971-25114(0.09)	26010-30017(0.27):23866-25100(0.02)	26156-28345(0.38):23971-24829(0.03)	+	erythrocyte membrane protein 1 (PfEMP1)
5	29233	29304	PFE0010c	NS	26328-29950(0.13)	26010-30017(0.27)	NS	-	erythrocyte membrane protein 1 (PfEMP1) pseudogene
5	29923	30963	PFE0015c	30115-33238(0.17)	26328-29950(0.13):30115-33211(0.12)	26010-30017(0.27):30187-30600(0.19)	30341-33113(0.1)	-	RIF pseudogene, RIFIN pseudogene
5	33056	34378	PFE0020c	34056-36573(1.8):30115-33238(0.17)	34115-36642(0.27):30115-33211(0.12):33540-34064(0.04)	NS	33554-34067(0.52):34111-36630(0.15):30341-33113(0.1)	-	RIFIN
5	36464	37576	PFE0025c	34056-36573(1.8)	34115-36642(0.27)	34872-36754(0.24)	34111-36630(0.15)	-	RIFIN
5	43327	47761	PFE0040c	44200-44603(4.7)	NS	44675-45015(0.5)	NS	-	Mature parasite-infected erythrocyte surface antigen (MESA) or PfEMP2
5	68930	70113	PFE0065w	NS	NS	NS	69641-70885(1.9)	+	skeleton binding protein
5	74509	79842	PFE0070w	NS	NS	76254-78021(0.55):78715-79340(0.44)	NS	+	interspersed repeat antigen, putative
5	180421	187470	PFE0230w	NS	183688-184918(0.67)	183576-184903(0.44)	NS	+	hypothetical protein
5	322239	326822	PFE0385w	321955-322260(0.65):322924-323263(0.65)	322924-323263(0.23)	322924-323263(0.18)	322924-323263(0.21)	+	hypothetical protein
5	367022	376426	PFE0440w	NS	NS	374794-375165(0.54)	367792-369414(2.3)	+	hypothetical protein
5	559511	568382	PFE0655w	560663-561000(0.5)	NS	NS	NS	+	hypothetical protein
5	795525	797471	PFE0970w	NS	NS	NS	796728-797255(2.2)	+	cytochrome c oxidase assembly protein (heme A: farnesyltransferase), putative	FCR3
5	868910	869875	PFE1065w	NS	NS	868788-890285(2.6)	NS	+	hypothetical protein	FCB, FCR3	FCR3
5	870181	874567	PFE1070c	NS	NS	868788-890285(2.6)	NS	-	hypothetical protein	FCB, FCR3	FCR3
5	875870	877558	PFE1075c	NS	NS	868788-890285(2.6)	NS	-	hypothetical protein	FCB, FCR3	FCR3
5	878065	879759	PFE1080w	NS	NS	868788-890285(2.6)	NS	+	ribosomal large subunit pseudouridylate synthase, putative	FCB, FCR3	FCR3
5	882373	884898	PFE1085w	NS	NS	868788-890285(2.6)	NS	+	DEAD-box subfamily ATP-dependant helicase, putative	FCB, FCR3	FCR3
5	885711	888229	PFE1090w	NS	NS	868788-890285(2.6)	NS	+	nuceotide binding protein, putative	FCB, FCR3	FCR3
5	888654	894724	PFE1095w	NS	890350-893848(5.5):888598-890148(4.9):894025-899215(4.3)	890462-899215(2.7):868788-890285(2.6)	NS	+	hypothetical protein	Dd2, FCB, FCR3	Dd2, FCR3
5	896013	896935	PFE1100w	NS	894025-899215(4.3)	890462-899215(2.7)	NS	+	hypothetical protein	Dd2, FCB, FCR3	Dd2, FCR3
5	897460	899751	PFE1105c	NS	894025-899215(4.3):899372-901467(3.9)	890462-899215(2.7):899372-901467(2.3)	NS	-	hypothetical protein	Dd2, FCB, FCR3	Dd2, FCR3
5	901409	902168	PFE1110w	NS	901743-908553(4.3):899372-901467(3.9)	901743-908553(2.4):899372-901467(2.3)	NS	+	hypothetical protein	Dd2, FCB, FCR3	Dd2, FCR3
5	902608	904839	PFE1115c	NS	901743-908553(4.3)	901743-908553(2.4)	NS	-	s-adenosylmethionine-dependent methyltransferase, putative	Dd2, FCB, FCR3	Dd2, FCR3
5	907832	936310	PFE1120w	NS	911443-921863(4.6):901743-908553(4.3):927980-942187(4.2):908848-911167(4):922044-927708(3.9)	908848-921863(2.5):922044-949118(2.5):901743-908553(2.4)	NS	+	hypothetical protein	Dd2, FCR3	Dd2, FCR3
5	937310	938032	PFE1125w	NS	927980-942187(4.2)	922044-949118(2.5)	NS	+	50S ribosomal subunit protein L17, putative	Dd2, FCR3	Dd2, FCR3
5	940244	941695	PFE1130w	NS	927980-942187(4.2)	922044-949118(2.5)	NS	+	hypothetical protein	Dd2, FCR3	Dd2, FCR3
5	942762	943868	PFE1135w	NS	942478-949118(5.1)	922044-949118(2.5)	NS	+	hypothetical protein, conserved	Dd2, FCR3	Dd2, FCR3
5	944179	944926	PFE1140c	NS	942478-949118(5.1)	922044-949118(2.5)	NS	-	G10 protein, putative	Dd2, FCR3	Dd2, FCR3
5	948946	953604	PFE1145w	NS	942478-949118(5.1):949287-958026(4.3)	949287-964854(2.5):922044-949118(2.5)	NS	+	hypothetical protein	Dd2, FCR3	Dd2, FCR3
5	957885	962144	PFE1150w	NS	958223-962363(4.4):949287-958026(4.3)	949287-964854(2.5)	NS	+	multidrug resistance protein	Dd2, FCR3	Dd2, FCR3
5	963222	965039	PFE1155c	NS	962815-965360(4.7)	949287-964854(2.5)	NS	-	mitochondrial processing peptidase alpha subunit, putative	Dd2, FCR3	Dd2
5	966118	969732	PFE1160w	NS	965663-970195(4.7)	NS	NS	+	hypothetical protein	Dd2, FCR3	Dd2
5	1041741	1043762	PFE1250w	NS	1042102-1042557(0.67)	NS	NS	+	long-chain fatty acid CoA ligase, putative
5	1101198	1114772	PFE1325w	NS	1101647-1101955(0.63)	NS	NS	+	hypothetical protein
5	1190993	1191675	PFE1450c	NS	NS	1191635-1192157(0.58)	NS	-	hypothetical protein, conserved
5	1322795	1323082	PFE1625c	NS	NS	1323030-1323332(0.56)	1323040-1324452(1.8)	-	erythrocyte membrane protein 1 (PfEMP1) pseudogene
5	1326240	1327424	PFE1630w	1324672-1330515(3)	NS	NS	NS	+	RIFIN
5	1329844	1330623	PFE1635w	1324672-1330515(3)	NS	1327475-1329917(0.37)	NS	+	RIF pseudogene, RIFIN pseudogene
5	1333465	1342959	PFE1640w	1330665-1333470(2.6):1339715-1340352(0.06):1340622-1341277(0.00):1339117-1339527(0.00)	1342930-1343391(0.39):1333410-1334165(0.17):1337952-1338850(0.04):1336615-1337772(0.01):1334865-1335302(0.00):1340250-1341315(0.00):1341490-1342002(0.00):1339102-1339527(0.00)	1338655-1339017(0.63):1338102-1338402(0.58):1333760-1334270(0.28):1339687-1341277(0.25):1342867-1343391(0.19):1339247-1339557(0.02):1336762-1337505(0.01):1341702-1342002(0.00):1334872-1335302(0.00)	1339957-1340657(0.33):1333760-1334260(0.22):1338285-1338850(0.02):1336532-1337785(0.01):1334980-1335465(0.01):1339052-1339527(0.00)	+	erythrocyte membrane protein 1 (PfEMP1), truncated
6	653	1432	PFF0005c	1425-4148(0.22):19-1144(0.14)	19-1216(0.05)	1303-2358(0.37):19-1065(0.09)	1425-4587(0.18):19-1144(0.05)	-	erythrocyte membrane protein 1 (PfEMP1) pseudogene
6	3503	12835	PFF0010w	12033-15195(0.27):11030-11991(0.26):1425-4148(0.22):6565-9150(0.13):4763-5971(0.00):9318-9900(0.00)	10834-15290(0.35):4357-5245(0.1):6427-9115(0.03):5453-6145(0.00):9277-9900(0.00)	11031-11991(0.45):7762-9900(0.12):3441-4148(0.07):5800-6145(0.01):7002-7515(0.00):4787-5545(0.00)	1425-4587(0.18):10782-11082(0.16):12111-22050(0.06):11593-11991(0.05):7742-9087(0.00):7062-7480(0.00):4763-6348(0.00):9237-9900(0.00):6567-6879(0.00)	+	erythrocyte membrane protein 1 (PfEMP1)
6	15065	16410	PFF0015c	15657-22048(0.62):12033-15195(0.27)	10834-15290(0.35)	14342-15264(0.2)	12111-22050(0.06)	-	RIFIN
6	18586	22721	PFF0020c	15657-22048(0.62):22717-23613(0.21)	22717-23345(0.3):20560-21548(0.00)	20560-21229(0.01)	22717-23613(0.2):12111-22050(0.06)	-	erythrocyte membrane protein 1 (PfEMP1)-like protein
6	26557	27830	PFF0025w	24398-27341(0.19)	27667-30905(0.49):27109-27421(0.18)	24295-27350(0.44):27583-32115(0.14)	24398-27421(0.04):27667-30905(0.04)	+	RIFIN
6	29618	31484	PFF0030c	30414-31199(0.01)	27667-30905(0.49)	27583-32115(0.14)	27667-30905(0.04)	-	erythrocyte membrane protein 1 (PfEMP1) pseudogene
6	31965	33244	PFF0035c	32620-36995(0.23)	32620-36582(0.1)	32625-54673(0.55):27583-32115(0.14)	32628-54673(0.16)	-	RIFIN
6	35355	36613	PFF0040c	32620-36995(0.23)	32620-36582(0.1)	32625-54673(0.55)	32628-54673(0.16)	-	RIFIN pseudogene
6	38721	39781	PFF0045c	NS	37473-51590(0.14)	32625-54673(0.55)	32628-54673(0.16)	-	RIFIN pseudogene
6	42097	43218	PFF0050c	NS	37473-51590(0.14)	32625-54673(0.55)	32628-54673(0.16)	-	hypothetical protein, conserved in Plasmodium, falciparum
6	44447	45213	PFF0055w	NS	37473-51590(0.14)	32625-54673(0.55)	32628-54673(0.16)	+	hypothetical protein, conserved in Plasmodium falciparum
6	47460	48258	PFF0060w	NS	37473-51590(0.14)	32625-54673(0.55)	32628-54673(0.16)	+	hypothetical protein, conserved in Plasmodium falciparum
6	48871	49719	PFF0065c	NS	37473-51590(0.14)	32625-54673(0.55)	32628-54673(0.16)	-	hypotherical protein conserved in Plasmodium falciparum
6	51348	52895	PFF0070w	NS	37473-51590(0.14)	32625-54673(0.55)	32628-54673(0.16)	+	erythrocyte membrane protein (PfEMP1) pseudogene
6	68830	69690	PFF0080c	NS	NS	69631-70423(0.03)	NS	-	hypothetical protein, conserved
6	408037	411998	PFF0475w	407737-408114(0.41)	407728-408050(0.3)	407728-408050(0.25)	407728-408050(0.26)	+	hypothetical protein
6	512967	519543	PFF0595c	NS	NS	NS	517143-517535(0.55)	-	hypothetical protein
6	554452	558223	PFF0660w	NS	NS	554925-555300(0.54)	NS	+	hypothetical protein
6	589452	595899	PFF0685c	NS	NS	NS	591749-592058(0.51)	-	Hypothetical protein
6	723114	731487	PFF0845c	724962-725316(0.05):727040-727793(0.02):726231-726866(0.01):730915-731301(0.00):728748-730117(0.00):725398-725848(0.00)	731042-732598(0.32):727071-728349(0.06):725469-725816(0.05):726231-726540(0.00):729049-729503(0.00)	727040-727771(0.3):723901-725378(0.11):726540-726841(0.09):725469-725816(0.01):729049-730117(0.00):730912-731301(0.00)	726397-726841(0.32):724293-725102(0.25):725469-725836(0.04):730912-731301(0.01):729049-729787(0.00):727039-727553(0.00)	-	erythrocyte membrane protein 1 (PfEMP1)
6	735365	736322	PFF0847w	735080-737610(0.13)	735080-737610(0.11)	731535-735366(0.48):735639-739176(0.21)	735080-737610(0.1)	+	Stevor, pseudogene
6	738256	739262	PFF0850c	739176-740585(0.31):737880-738262(0.28)	737880-738306(0.35):739176-740585(0.35)	735639-739176(0.21)	737880-738262(0.28)	-	STEVOR
6	741266	742403	PFF0855c	NS	NS	739883-741458(0.19)	NS	-	RIFIN
6	820066	824244	PFF0945c	824186-824563(0.38)	NS	824186-824539(0.38)	824187-824563(0.39)	-	bi-functional enzyme: long-chain fatty- acid Co-A ligase and oxalyl Co-A decarboxylase, putative
6	1114545	1117538	PFF1350c	NS	NS	1114017-1114645(0.65)	NS	-	acetyl-coenzyme a synthetase
6	1297888	1299376	PFF1510w	1298565-1304477(0.32)	1298565-1330352(0.6)	NS	1298565-1328307(0.31)	+	hypothetical protein, conserved in Plasmodium falciparum
6	1313711	1315256	PFF1515c	NS	1298565-1330352(0.6)	1300535-1328307(0.48)	1298565-1328307(0.31)	-	erythrocyte membrane protein 1(PfEMP1) pseudogene
6	1316876	1317724	PFF1520w	NS	1298565-1330352(0.6)	1300535-1328307(0.48)	1298565-1328307(0.31)	+	hypothetical protein, conserved in P. falciparum
6	1318330	1319119	PFF1525c	NS	1298565-1330352(0.6)	1300535-1328307(0.48)	1298565-1328307(0.31)	-	hypothetical protein, conserved in P. falciparum
6	1321323	1322097	PFF1530c	NS	1298565-1330352(0.6)	1300535-1328307(0.48)	1298565-1328307(0.31)	-	hypothetical protein, conserved in P. falciparum
6	1323297	1324438	PFF1535w	NS	1298565-1330352(0.6)	1300535-1328307(0.48)	1298565-1328307(0.31)	+	hypothetical protein, conserved in P. falciparum
6	1326982	1327947	PFF1540w	NS	1298565-1330352(0.6)	1300535-1328307(0.48)	1298565-1328307(0.31)	+	RIFIN pseudogene
6	1329498	1330966	PFF1545w	1328585-1330000(0.26):1330865-1333197(0.19)	1298565-1330352(0.6):1330757-1331117(0.06)	1330050-1330352(0.44):1328585-1330000(0.28):1330780-1333197(0.26)	1328585-1330000(0.31):1330865-1333197(0.16)	+	RIFIN
6	1333037	1334038	PFF1550w	1330865-1333197(0.19):1333875-1334682(0.12)	1331347-1333197(0.41):1333895-1334682(0.13)	1330780-1333197(0.26)	1330865-1333197(0.16):1333875-1334682(0.1)	+	STEVOR
6	1336149	1337476	PFF1555w	1334920-1336442(0.14)	1334920-1336442(0.33):1337437-1338500(0.15):1336480-1336917(0.07)	1335870-1336440(0.21):1337437-1341455(0.13):1336480-1337007(0.08)	1334920-1336442(0.2):1337320-1341215(0.1):1336690-1337007(0.1)	+	RIFIN
6	1338221	1339420	PFF1560c	1338810-1341455(0.1)	1337437-1338500(0.15):1338560-1341420(0.08)	1337437-1341455(0.13)	1337320-1341215(0.1)	-	RIFIN
6	1341310	1342598	PFF1565c	1338810-1341455(0.1)	1341965-1342967(0.33):1338560-1341420(0.08)	1341967-1348165(0.3):1337437-1341455(0.13)	1341967-1351677(0.6)	-	RIFIN
6	1347344	1348574	PFF1570w	1347107-1351367(0.48)	1348352-1351677(0.12)	1341967-1348165(0.3):1348352-1351570(0.11)	1341967-1351677(0.6)	+	RIFIN
6	1350727	1352090	PFF1575w	1351982-1355482(0.48):1347107-1351367(0.48)	1348352-1351677(0.12):1351955-1353077(0.01)	1348352-1351570(0.11):1351797-1353077(0.03)	1341967-1351677(0.6):1351975-1355305(0.55)	+	RIFIN
6	1353948	1366431	PFF1580c	1351982-1355482(0.48):1365880-1366240(0.19):1364080-1365640(0.08):1361985-1362627(0.07):1362902-1363232(0.06):1357980-1359292(0.02):1360652-1361800(0.00)	1366345-1372347(0.32):1360517-1361362(0.23):1364870-1365662(0.08):1361582-1362202(0.03):1357085-1359292(0.01):1364080-1364572(0.01):1363020-1363380(0.01):1354535-1356222(0.01):1365845-1366157(0.00):1362435-1362742(0.00)	1362952-1363755(0.28):1365845-1372235(0.26):1364022-1364350(0.13):1355000-1356067(0.1):1365265-1365662(0.04):1360130-1362467(0.02):1357132-1359947(0.01):1364620-1365027(0.00)	1351975-1355305(0.55):1363530-1363850(0.11):1357647-1362202(0.07):1366215-1372347(0.07):1364042-1365027(0.01):1362435-1362780(0.01):1362980-1363317(0.00)	-	erythrocyte membrane protein 1 (PfEMP1)
6	1367913	1369105	PFF1585w	1368835-1372170(0.04)	1366345-1372347(0.32)	1365845-1372235(0.26)	1366215-1372347(0.07)	+	RIFIN pseudogene
6	1371502	1372862	PFF1590w	1368835-1372170(0.04):1372717-1377492(0.03)	1366345-1372347(0.32)	1372682-1377492(2.3):1365845-1372235(0.26)	1366215-1372347(0.07):1372717-1375560(0.03)	+	RIFIN
6	1374798	1382628	PFF1595c	1382082-1386080(0.25):1379000-1381167(0.16):1372717-1377492(0.03):1381487-1381982(0.00)	1375440-1377492(4.5):1382035-1386080(0.11):1379020-1380337(0.09):1380602-1381982(0.05)	1372682-1377492(2.3):1382420-1386622(0.2):1378537-1381982(0.11)	1379042-1381167(0.04):1372717-1375560(0.03):1378537-1378850(0.03):1381487-1381982(0.00):1377710-1378030(0.00):1377040-1377490(0.00)	-	erythrocyte membrane protein 1 (PfEMP1)
7	30673	38328	MAL7P1.212	1183-131393(0.46)	1183-131343(0.28)	1183-131130(0.57)	1183-131343(0.35)	+	erythrocyte membrane protein 1 (PfEMP1)
7	40190	41426	MAL7P1.213	1183-131393(0.46)	1183-131343(0.28)	1183-131130(0.57)	1183-131343(0.35)	-	RIFIN
7	43689	44792	MAL7P1.214	1183-131393(0.46)	1183-131343(0.28)	1183-131130(0.57)	1183-131343(0.35)	-	VAR pseudogene fragment, erythrocyte membrane protein 1 (PfEMP1) pseudogene fragment
7	45987	47238	MAL7P1.215	1183-131393(0.46)	1183-131343(0.28)	1183-131130(0.57)	1183-131343(0.35)	-	RIFIN
7	52046	53305	MAL7P1.216	1183-131393(0.46)	1183-131343(0.28)	1183-131130(0.57)	1183-131343(0.35)	+	RIFIN
7	55331	56518	MAL7P1.217	1183-131393(0.46)	1183-131343(0.28)	1183-131130(0.57)	1183-131343(0.35)	-	RIFIN
7	58674	59684	MAL7P1.218	1183-131393(0.46)	1183-131343(0.28)	1183-131130(0.57)	1183-131343(0.35)	-	STEVOR
7	61826	62909	MAL7P1.219	1183-131393(0.46)	1183-131343(0.28)	1183-131130(0.57)	1183-131343(0.35)	-	RIFIN
7	64611	65302	MAL7P1.220	1183-131393(0.46)	1183-131343(0.28)	1183-131130(0.57)	1183-131343(0.35)	-	hypothetical protein, conserved in P. falciparum
7	66968	68132	MAL7P1.310	1183-131393(0.46)	1183-131343(0.28)	1183-131130(0.57)	1183-131343(0.35)	+	Stevor, putative, degenerate
7	70256	71400	MAL7P1.222	1183-131393(0.46)	1183-131343(0.28)	1183-131130(0.57)	1183-131343(0.35)	+	RIFIN
7	72869	74407	MAL7P1.223	1183-131393(0.46)	1183-131343(0.28)	1183-131130(0.57)	1183-131343(0.35)	+	STEVOR, putative
7	76082	76953	MAL7P1.224	1183-131393(0.46)	1183-131343(0.28)	1183-131130(0.57)	1183-131343(0.35)	-	hypothetical protein, conserved in P. falciparum
7	80831	81798	MAL7P1.225	1183-131393(0.46)	1183-131343(0.28)	1183-131130(0.57)	1183-131343(0.35)	-	hypothetical protein, conserved in P. falciparum
7	86390	87344	MAL7P1.226	1183-131393(0.46)	1183-131343(0.28)	1183-131130(0.57)	1183-131343(0.35)	+	RIFIN, pseudogene
7	89592	90621	MAL7P1.227	1183-131393(0.46)	1183-131343(0.28)	1183-131130(0.57)	1183-131343(0.35)	+	STEVOR
7	92135	93136	MAL7P1.230	1183-131393(0.46)	1183-131343(0.28)	1183-131130(0.57)	1183-131343(0.35)	-	hypothetical protein, comserved in Plasmodium falciparum
7	98955	100278	MAL7P1.321	1183-131393(0.46)	1183-131343(0.28)	1183-131130(0.57)	1183-131343(0.35)	-	hypothetical protein
7	106226	108528	MAL7P1.228	1183-131393(0.46)	1183-131343(0.28)	1183-131130(0.57)	1183-131343(0.35)	+	Heat Shock 70 KDa Protein, (HSP70)
7	110394	115698	MAL7P1.229	1183-131393(0.46)	1183-131343(0.28)	1183-131130(0.57)	1183-131343(0.35)	-	Cytoadherence linked asexual protein
7	117721	118781	MAL7P1.200	1183-131393(0.46)	1183-131343(0.28)	1183-131130(0.57)	1183-131343(0.35)	-	RIFIN
7	121106	122238	MAL7P1.3	1183-131393(0.46)	1183-131343(0.28)	1183-131130(0.57)	1183-131343(0.35)	-	hypothetical protein, conserved in P. falciparum
7	123450	124218	MAL7P1.4	1183-131393(0.46)	1183-131343(0.28)	1183-131130(0.57)	1183-131343(0.35)	+	hypothetical protein, conserved in P. falciparum
7	126427	127238	MAL7P1.5	1183-131393(0.46)	1183-131343(0.28)	1183-131130(0.57)	1183-131343(0.35)	+	hypothetical protein, conserved in P. falciparum
7	127855	128703	PF07_0002	1183-131393(0.46)	1183-131343(0.28)	1183-131130(0.57)	1183-131343(0.35)	-	hypothetical protein, conserved in P. falciparum
7	131296	132433	PF07_0003	1183-131393(0.46)	1183-131343(0.28)	NS	1183-131343(0.35)	-	RIFIN
7	135268	138321	PF07_0004	134908-135737(0.55)	136152-136491(0.65)	137063-137650(0.52):136380-136703(0.29)	NS	-	hypothetical protein
7	140160	141052	MAL7P1.6	NS	140320-140674(0.61)	NS	NS	+	hypothetical protein
7	253050	258629	PF07_0016	NS	NS	NS	257433-257742(0.51)	+	hypothetical protein
7	307664	310633	PF07_0021	NS	NS	309225-309566(0.55)	NS	+	hypothetical protein
7	485384	489138	MAL7P1.28	NS	NS	NS	486340-486692(0.55)	-	hypothetical protein
7	502895	513876	MAL7P1.30	NS	NS	505722-506037(0.56)	NS	-	hypothetical protein
7	518485	527217	PF07_0042	523233-523789(0.33):520945-521317(0.29)	520775-521320(0.39):524845-525450(0.06)	520775-521342(0.45):524845-525450(0.08)	520945-521320(0.34)	+	hypothetical protein
7	563837	564031	MAL7P1.39	NS	NS	NS	563278-567844(0.6)	+	hypothetical protein
7	567330	574805	PF07_0048	565580-569670(0.55):572432-573419(0.06):571712-572030(0.02):571152-571492(0.00)	573900-577574(0.44):567809-568563(0.07):571152-571692(0.03):572956-573616(0.01):569670-569982(0.01)	565695-568326(0.53):571152-572373(0.08):573665-573971(0.04):570626-570943(0.03):574246-574644(0.03):572425-573492(0.01)	563278-567844(0.6):572432-573971(0.32):574538-577574(0.3):570923-572159(0.14):568563-569687(0.03)	-	erythrocyte membrane protein 1 (PfEMP1)
7	580492	581700	MAL7P1.43	580232-585147(3.6)	NS	581685-583091(0.1)	NS	-	RIF pseudogene, RIFIN pseudogene
7	582718	590511	PF07_0049	580232-585147(3.6):587790-597419(0.14):586212-587503(0.03)	590016-595769(0.21):586347-586655(0.17):587000-588857(0.03):583157-583645(0.01):585147-585578(0.01):589073-589808(0.00)	583213-583645(0.22):590251-597326(0.16):589073-589644(0.16):586210-586808(0.12):581685-583091(0.1):587000-588857(0.05)	587513-597173(0.1):586816-587342(0.05):584017-585576(0.05)	-	erythrocyte membrane protein 1 (PfEMP1)
7	595723	596949	MAL7P1.47	587790-597419(0.14)	590016-595769(0.21):595977-597419(0.04)	590251-597326(0.16)	587513-597173(0.1)	-	RIF pseudogene, RIFIN pseudogene
7	598286	605900	MAL7P1.50	605865-609639(0.28):601084-602233(0.22):599375-600576(0.17):602392-605634(0.1):598336-598759(0.03)	603741-609570(0.38):601532-602233(0.24):602466-603543(0.13):599375-601232(0.13):597806-598759(0.05)	599496-600471(2.8):603622-605329(0.19):605762-609639(0.14):597792-599185(0.13):601927-603527(0.09):601196-601736(0.00)	599375-603074(0.33):603536-604579(0.24):605762-609572(0.08):597806-598519(0.04):605250-605615(0.03)	-	erythrocyte membrane protein 1 (PfEMP1)
7	607538	614458	PF07_0050	605865-609639(0.28):611337-611693(0.12):611857-613439(0.04):610405-611179(0.04):613978-614532(0.00)	614218-619265(2.7):603741-609570(0.38):613693-614055(0.08):610312-610892(0.01):611711-613439(0.00):611078-611412(0.00)	605762-609639(0.14):611946-613364(0.07):614037-614532(0.00):610845-611373(0.00)	605762-609572(0.08):611176-611572(0.00):611693-613439(0.00):610312-610909(0.00):613978-614532(0.00)	-	erythrocyte membrane protein 1 (PfEMP1)
7	618286	619540	MAL7P1.52	619502-624619(2.3)	614218-619265(2.7):619502-621090(1.8)	NS	617702-619185(0.18)	-	RIF pseudogene, RIFIN pseudogene
7	622106	629688	PF07_0051	619502-624619(2.3):627777-628994(0.17):625312-627492(0.07):624735-625044(0.00)	629216-639299(0.6):627657-628993(0.14):626252-627445(0.08):625078-625852(0.03):623033-624618(0.02)	628993-639312(0.64):626073-628130(0.11):623030-624562(0.07):625078-625852(0.07):628561-628951(0.02)	622590-624615(3.6):629585-630862(0.29):627607-628242(0.25):628561-629304(0.15):625078-627410(0.00)	-	erythrocyte membrane protein 1 (PfEMP1)
7	636766	644303	MAL7P1.55	643915-647835(0.45):640614-642129(0.39):642262-642706(0.00)	629216-639299(0.6):643944-647835(0.51):640501-642652(0.02):642827-643332(0.00)	628993-639312(0.64):643531-647835(0.29):640974-642262(0.13):642476-643332(0.05)	643669-644013(0.27):644214-647835(0.17):640501-642591(0.04):642789-643195(0.00)	-	erythrocyte membrane protein 1 (PfEMP1)
7	645706	653113	MAL7P1.56	643915-647835(0.45):651947-652933(0.19):651361-651750(0.17):649876-651069(0.03):649116-649601(0.00)	643944-647835(0.51):652273-652792(0.11):649062-649809(0.03):650020-650982(0.02):651493-652134(0.02)	649844-650331(0.46):643531-647835(0.29):649256-649631(0.23):651205-652246(0.18):652392-653052(0.00):650576-650982(0.00)	649876-652271(0.18):644214-647835(0.17):652439-652792(0.01):648699-649041(0.00):649141-649601(0.00)	-	erythrocyte membrane protein 1 (PfEMP1)
7	657521	658761	MAL7P1.57	657360-657700(0.01)	656478-657700(0.34)	657360-657700(0.01)	657132-657700(0.57)	+	RIFIN
7	661033	661820	MAL7P1.58	NS	NS	NS	661380-662372(2.1)	+	hypothetical protein, conserved in P. falciparum
7	662491	663348	MAL7P1.59	662650-664779(1.7)	NS	NS	NS	-	hypothetical protein, conserved in P. falciparum
7	664743	665902	MAL7P1.61	662650-664779(1.7)	NS	NS	NS	+	erythrocyte membrane protein 1 (PfEMP1) pseudogene
7	1048610	1055611	PF07_0101	NS	NS	NS	1051925-1052295(0.27)	+	hypothetical protein
7	1308225	1309475	PF07_0122	1308357-1308662(0.13)	1308357-1308662(0.13)	NS	NS	+	hypothetical protein, conserved
7	1413433	1417946	MAL7P1.176	1413890-1416187(0.63)	1415755-1416187(0.00)	NS	1415755-1416187(0.00)	+	erythrocyte binding antigen
7	1441013	1442004	PF07_0130	1441865-1446590(0.07)	1441850-1446590(0.02)	NS	1441877-1446732(0.08)	+	STEVOR
7	1443131	1444415	MAL7P1.183	1441865-1446590(0.07)	1441850-1446590(0.02)	1443812-1446660(0.11)	1441877-1446732(0.08)	+	erythrocyte membrane protein 1 (PfEMP1) pseudogene
7	1446089	1447421	PF07_0132	1441865-1446590(0.07)	1441850-1446590(0.02)	1443812-1446660(0.11)	1441877-1446732(0.08)	+	RIFIN
7	1451815	1453017	MAL7P1.184	1452630-1453370(0.14)	1452987-1453442(0.42)	1452675-1453747(0.15)	1452675-1453442(0.16)	-	RIFIN
7	1454830	1456060	PF07_0134	1454397-1454960(0.37):1455807-1456207(0.01)	1454397-1454962(0.4):1455807-1456207(0.01):1455385-1455745(0.00)	1454397-1454960(0.27):1455805-1456207(0.03):1455410-1455745(0.01)	1455385-1456207(0.01)	-	RIFIN
7	1458001	1459356	MAL7P1.185	NS	1457602-1458087(0.33)	1457602-1458087(0.43)	1457602-1458087(0.32)	-	RIFIN
7	1462231	1462440	MAL7P1.350	1459902-1470557(0.32)	1459830-1470537(0.18)	1459830-1470537(0.42)	1459830-1470537(0.16)	+	hypothetical protein, conserved in P. falciparum
7	1464159	1465352	PF07_0136	1459902-1470557(0.32)	1459830-1470537(0.18)	1459830-1470537(0.42)	1459830-1470537(0.16)	+	RIFIN
7	1465813	1467609	MAL7P1.186	1459902-1470557(0.32)	1459830-1470537(0.18)	1459830-1470537(0.42)	1459830-1470537(0.16)	+	VAR-like erythrocyte membrane protein 1
7	1469812	1471061	PF07_0138	1459902-1470557(0.32)	1459830-1470537(0.18)	1459830-1470537(0.42)	1459830-1470537(0.16)	+	RIFIN
7	1472966	1481612	MAL7P1.187	1471100-1475670(0.14):1478890-1479957(0.12):1477687-1478722(0.07):1480350-1485000(0.05):1476137-1476540(0.00):1476905-1477402(0.00)	1481062-1489927(0.21):1479542-1480835(0.11):1476662-1479270(0.05):1473320-1475707(0.03):1476017-1476507(0.00)	1480160-1486950(0.33):1476275-1478765(0.29):1478937-1479895(0.03)	1471100-1475472(0.3):1480080-1490487(0.15):1478055-1478722(0.05):1476835-1477872(0.01):1478765-1479842(0.01)	-	erythrocyte membrane protein 1 (PfEMP1)
8	9315	12632	MAL8P1.164	NS	NS	NS	172-22779(0.57)	-	hypothetical protein conserved
8	22369	29661	PF08_0142	29100-30958(0.42):17556-23657(0.26):25199-26319(0.05):24068-25012(0.00)	27324-28903(0.15):23273-23693(0.02):23891-26415(0.02)	29018-30977(0.31):22704-26339(0.13)	172-22779(0.57):29032-30940(0.26):23104-23458(0.02):25069-26349(0.00):24114-24857(0.00)	+	erythrocyte membrane protein 1 (PfEMP1)
8	30708	40041	PF08_0141	38867-39183(1.5):29100-30958(0.42):31117-31442(0.42):33167-36636(0.11):38346-38843(0.09):39717-42541(0.08):36903-37544(0.01):31959-32755(0.01):37784-38164(0.01)	39337-39793(0.66):37147-38078(0.4):35753-36175(0.22):33167-35564(0.01):31941-32755(0.01)	29018-30977(0.31):39717-41990(0.16):38528-39182(0.12):31784-32796(0.03):36903-37544(0.01):33167-35546(0.01):37706-38346(0.00):35753-36175(0.00)	38869-39184(0.62):29032-30940(0.26):31074-31447(0.19):33229-36201(0.09):39435-45439(0.09):38543-38843(0.06):31919-32818(0.03):36441-37544(0.02):37706-38164(0.00)	-	erythrocyte membrane protein 1 (PfEMP1)
8	41956	51947	PF08_0140	46465-48419(0.08):39717-42541(0.08):42799-45198(0.05):45798-46252(0.00)	40043-41990(0.25):45500-48419(0.13):42440-45330(0.04):49539-51224(0.02)	39717-41990(0.16):45933-47108(0.08):43180-45441(0.07):47863-48270(0.04):50808-51256(0.00):42706-43070(0.00)	47398-48419(0.16):49390-51256(0.11):39435-45439(0.09):46721-47129(0.02):45515-46465(0.01)	+	erythrocyte membrane protein 1 (PfEMP1)
8	53767	55102	PF08_0139	NS	54373-57736(0.05)	NS	NS	-	RIFIN
8	57476	58827	PF08_0138	57997-58381(0.29):58533-63701(0.19)	58111-62798(2.4):54373-57736(0.05)	NS	57984-63613(1.7):56337-57736(0.27)	-	RIFIN
8	62262	63259	MAL8P1.163	58533-63701(0.19)	58111-62798(2.4)	NS	57984-63613(1.7)	-	hypothetical protein
8	66840	72909	MAL8P1.162	70315-70809(0.15):71591-72407(0.01)	71591-72407(0.01)	66979-72407(0.45)	66979-72731(0.42)	-	hypothetical protein, conserved in P. falciparum
8	224882	231329	MAL8P1.143	NS	NS	NS	225146-225553(0.41)	+	hypothetical protein
8	424318	425658	MAL8P1.121	NS	424301-424670(0.31)	424301-424683(0.19)	424301-424670(0.24)	+	hypothetical protein
8	432287	440173	PF08_0107	433320-434784(0.15):431822-432906(0.13):437282-442278(0.12):435646-436632(0.00)	430923-433125(0.41):433480-433802(0.41):434045-436200(0.09):437381-441701(0.01)	437636-442508(0.2):433302-433824(0.09):431705-433078(0.08):435216-435677(0.05):435922-436632(0.04):434079-434957(0.01)	430778-432980(0.2):437818-442554(0.16):434096-434910(0.1):435080-436632(0.04)	+	erythrocyte membrane protein 1 (PfEMP1)
8	441530	449184	PF08_0106	442653-445250(0.14):437282-442278(0.12):445864-449047(0.03)	442360-444577(0.05):446882-448725(0.01):437381-441701(0.01):445864-446232(0.00)	448807-451937(2.8):445864-446196(0.26):437636-442508(0.2):446634-448725(0.15):442700-444148(0.13):444280-445001(0.00)	449170-450256(0.51):446284-447928(0.24):437818-442554(0.16):445774-446175(0.09):442866-445075(0.06):448058-448725(0.04)	+	erythrocyte membrane protein 1 (PfEMP1)
8	451736	453020	PF08_0105	450936-451753(0.17)	451083-451798(0.46)	448807-451937(2.8)	450936-451753(0.21)	+	RIFIN
8	454924	456040	PF08_0104	NS	NS	454824-455230(1.9)	NS	+	RIFIN
8	460433	467688	PF08_0103	458251-460833(0.27):464981-466350(0.2):461320-463618(0.06):463908-464530(0.03)	464981-467166(0.25):461710-464376(0.13):458877-460976(0.09)	465015-467444(0.33):463811-464525(0.28):461710-463537(0.09):460622-460976(0.00)	461710-464376(0.25):465178-467349(0.13)	+	erythrocyte membrane protein 1 (PfEMP1)
8	683225	684693	MAL8P1.93	NS	NS	NS	684569-685220(3.1)	-	hypothetical protein
8	701497	703773	MAL8P1.88	NS	702368-702697(0.25)	NS	NS	+	hypothetical protein
8	846351	848478	MAL8P1.66	846880-847345(0.66)	NS	NS	NS	-	hypothetical protein
8	882687	885728	MAL8P1.63	NS	882751-883153(0.6)	NS	NS	+	hypothetical protein, conserved
8	1002053	1004827	MAL8P1.45	NS	1002840-1003245(2)	NS	1002870-1003245(2.6)	-	hypothetical protein
8	1143571	1145379	PF08_0022	1144990-1145307(0.53)	1144990-1145307(0.54)	1144990-1145307(0.41)	1144990-1145307(0.45)	-	hypothetical protein, conserved in P. falciparum
8	1168651	1172520	MAL8P1.19	NS	NS	1168405-1169050(0.63)	NS	-	hypothetical protein, conserved
8	1207860	1209466	MAL8P1.17	NS	NS	NS	1209360-1209830(0.41)	-	disulfide isomerase precursor, putative
8	1311708	1318026	PF08_0002	1312900-1313297(0.53):1312080-1312405(0.1)	1312440-1312970(0.66)	1312440-1312970(0.5)	NS	+	hypothetical protein, conserved in P. falciparum
8	1326215	1332258	MAL8P1.1	NS	NS	NS	1327055-1327360(0.49)	+	hypothetical protein, conserved in P. falciparum
8	1368709	1369392	MAL8P1.212	NS	1367905-1394625(0.27)	1367905-1388545(0.03)	1367905-1389160(0.04)	+	RESA-like pseudogene
8	1369451	1369762	MAL8P1.320	NS	1367905-1394625(0.27)	1367905-1388545(0.03)	1367905-1389160(0.04)	+	hypothetical protein
8	1370435	1371241	MAL8P1.213	NS	1367905-1394625(0.27)	1367905-1388545(0.03)	1367905-1389160(0.04)	-	hypothetical protein, conserved in P. falciparum
8	1372937	1373982	MAL8P1.214	NS	1367905-1394625(0.27)	1367905-1388545(0.03)	1367905-1389160(0.04)	-	Stever pseudogene, putative
8	1375401	1376349	MAL8P1.215	NS	1367905-1394625(0.27)	1367905-1388545(0.03)	1367905-1389160(0.04)	+	hypothetical protein, conserved in P. falciparum
8	1378088	1379253	MAL8P1.216	NS	1367905-1394625(0.27)	1367905-1388545(0.03)	1367905-1389160(0.04)	+	hypothetical protein, conserved in P. falciparum
8	1381195	1382619	MAL8P1.217	NS	1367905-1394625(0.27)	1367905-1388545(0.03)	1367905-1389160(0.04)	+	STEVOR
8	1384737	1385956	MAL8P1.218	NS	1367905-1394625(0.27)	1367905-1388545(0.03)	1367905-1389160(0.04)	+	RIFIN
8	1388272	1389444	MAL8P1.219	1388345-1389125(0.2)	1367905-1394625(0.27)	1388697-1389240(0.56):1367905-1388545(0.03)	1367905-1389160(0.04)	-	RIFIN
8	1391458	1399234	MAL8P1.220	1395207-1396010(0.28):1396125-1397312(0.22):1393757-1394750(0.08):1397845-1398345(0.03)	1367905-1394625(0.27):1396170-1397812(0.13):1398580-1399120(0.08)	1398717-1411515(0.34):1397305-1397895(0.2):1396117-1397060(0.16):1393045-1395427(0.08):1395585-1396055(0.07):1398145-1398580(0.02)	1398580-1406205(0.55):1390125-1393757(0.53):1396272-1398345(0.05):1394710-1395427(0.02):1394052-1394415(0.01)	-	erythrocyte membrane protein 1 (PfEMP1)
8	1407868	1410774	MAL8P1.335	NS	1407977-1411515(0.1)	1398717-1411515(0.34)	1408885-1411515(0.15)	+	hypothetical protein, conserved in P. falciparum
8	1412780	1413400	MAL8P1.330	1411330-1419481(2.6)	1412247-1419481(1.6)	1412247-1416435(2.2)	1412247-1415117(0.01)	+	hypothetical protein
9	4171	4620	PFI0002w	774-14744(0.54)	774-10875(0.49)	774-18508(0.63)	774-14744(0.34)	+	hypothetical proein conserved in P. falciparum
9	20080	27885	PFI0005w	17220-23011(0.44):25269-30033(0.2)	20418-21233(0.15):24908-30033(0.1):21867-23522(0.02)	25104-30042(0.21):22343-23786(0.09):21152-21839(0.07):20418-20868(0.03)	17220-20668(0.25):20861-21839(0.16):22343-23179(0.09):25269-30077(0.06):24403-24793(0.04)	+	erythrocyte membrane protein 1 (PfEMP1)
9	29797	31157	PFI0010c	25269-30033(0.2)	24908-30033(0.1):30203-30581(0.00)	25104-30042(0.21):30203-33769(0.2)	25269-30077(0.06):30204-30581(0.00)	-	RIFIN
9	33553	34795	PFI0015c	33862-34179(0.00)	33955-34316(0.15)	34568-40319(0.5):30203-33769(0.2):33954-34319(0.05)	33955-34568(0.01)	-	RIFIN
9	39554	40740	PFI0020w	NS	NS	34568-40319(0.5)	40291-43000(0.21)	+	RIFIN
9	42909	44045	PFI0025c	43267-46206(0.25)	43340-46211(0.13):42588-43149(0.1)	43471-46183(0.27)	40291-43000(0.21):43248-43824(0.00)	-	RIFIN
9	45902	47236	PFI0030c	43267-46206(0.25)	43340-46211(0.13)	43471-46183(0.27):46431-49732(0.2)	44403-46183(0.12):46658-49771(0.00)	-	RIFIN
9	49612	50971	PFI0035c	50122-50511(0.59)	50160-55922(0.15)	46431-49732(0.2)	50154-58568(0.32):46658-49771(0.00)	-	RIFIN
9	52648	54024	PFI0040c	53307-58982(0.07)	50160-55922(0.15)	53307-57115(0.17)	50154-58568(0.32)	-	VARC-like pseudogene
9	55074	56060	PFI0045c	53307-58982(0.07)	50160-55922(0.15)	53307-57115(0.17)	50154-58568(0.32)	-	stevor
9	58162	59240	PFI0050c	53307-58982(0.07)	59002-63479(0.15):58589-58980(0.13):57995-58570(0.11)	59002-68108(0.46):58589-58982(0.1):57995-58570(0.09)	50154-58568(0.32):59002-68108(0.28):58587-58982(0.02)	-	RIFIN
9	61342	62553	PFI0055c	NS	59002-63479(0.15)	59002-68108(0.46)	59002-68108(0.28)	-	RIFIN
9	64216	64428	PFI0060c	NS	NS	59002-68108(0.46)	59002-68108(0.28)	-	hypothetical protein
9	67334	68625	PFI0065w	NS	68494-70720(0.31):64432-68078(0.21)	59002-68108(0.46)	59002-68108(0.28):68481-69178(0.24)	+	RIFIN
9	70521	71738	PFI0070w	NS	68494-70720(0.31)	68960-70555(0.34)	69842-70554(0.14)	+	RIFIN
9	74409	75746	PFI0075w	75635-76593(0.18):73182-75127(0.13)	72975-75051(0.22):75632-76593(0.19)	75635-77528(0.28):72975-75051(0.15)	75635-76593(0.2):73223-75051(0.14)	+	RIFIN
9	77861	78874	PFI0080w	NS	77960-78519(0.03)	77960-78519(0.01)	76874-77960(0.3):78230-78581(0.00)	+	stevor
9	89360	91294	PFI0095c	NS	NS	91087-91390(0.67)	NS	-	hypothetical protein
9	318308	319543	PFI0320w	NS	NS	319093-323275(2.9)	NS	+	hypothetical protein
9	320808	323339	PFI0325c	NS	NS	319093-323275(2.9)	NS	-	hypothetical protein
9	330496	334594	PFI0330c	NS	NS	323630-349872(3.4)	NS	-	hypothetical protein
9	335068	336763	PFI0335w	NS	NS	323630-349872(3.4)	NS	+	hypothetical protein
9	338133	342401	PFI0340c	NS	NS	323630-349872(3.4)	NS	-	hypothetical protein
9	345885	349286	PFI0345w	NS	NS	323630-349872(3.4)	NS	+	hypothetical protein
9	378027	382988	PFI0395w	NS	NS	NS	376680-379087(2.5)	+	hypothetical protein
9	726693	728738	PFI0855w	NS	NS	727236-727545(0.59)	NS	+	hypothetical protein
9	751348	752412	PFI0895c	NS	NS	NS	750914-751353(0.4)	-	hypothetical protein, conserved
9	1131064	1132125	PFI1370c	NS	NS	1130660-1131110(0.4)	NS	-	phosphatidylserine decarboxylase
9	1201802	1206964	PFI1475w	NS	NS	1202192-1205020(0.31):1205265-1206627(0.13)	1203540-1204335(0.01):1205502-1206620(0.00)	+	merozoite surface protein 1, precursor	HB3
9	1354570	1355484	PFI1675w	NS	NS	NS	1353487-1355477(2.5)	+	hypothetical protein
9	1377942	1379741	PFI1710w	NS	NS	1377295-1380812(0.09)	1376937-1379877(0.36)	+	cytoadherence-linked protein	FCB, FCR3
9	1400789	1401893	PFI1715w	NS	NS	NS	1400477-1401790(0.05)	+	hypothetical protein
9	1405181	1407011	PFI1720w	NS	NS	NS	1403380-1406497(0.16):1406645-1407482(0.00)	+	hypothetical protein
9	1409188	1409997	PFI1725w	NS	NS	NS	1408020-1410085(0.05)	+	hypothetical protein
9	1413829	1419743	PFI1730w	NS	NS	NS	1411070-1414515(0.12):1415832-1422802(0.05):1414740-1415585(0.01)	+	cytoadherence linked asexual protein (CLAG)
9	1420472	1422796	PFI1735c	NS	NS	NS	1415832-1422802(0.05)	-	hypothetical protein
9	1427463	1428011	PFI1740c	NS	NS	NS	1426465-1428957(0.12)	-	hypothetical protein
9	1430596	1431135	PFI1745c	NS	NS	NS	1429147-1433742(0.05)	-	hypothetical protein
9	1433321	1434097	PFI1750c	NS	NS	NS	1433970-1435027(0.12):1429147-1433742(0.05)	-	hypothetical protein
9	1436676	1437970	PFI1755c	NS	NS	NS	1435240-1439617(0.08)	-	hypothetical protein
9	1440772	1441649	PFI1760w	NS	NS	NS	1440985-1447317(0.1)	+	hypothetical protein
9	1444256	1444835	PFI1765c	NS	NS	NS	1440985-1447317(0.1)	-	hypothetical protein
9	1446917	1447935	PFI1770w	NS	NS	NS	1447502-1449145(0.13):1440985-1447317(0.1)	+	hypothetical protein
9	1454410	1455708	PFI1775w	NS	NS	NS	1452425-1454872(0.21):1455130-1457887(0.11)	+	hypothetical protein
9	1458380	1459850	PFI1780w	NS	NS	1459825-1460265(0.00)	1458332-1460265(0.03)	+	hypothetical protein		FCR3
9	1462388	1463647	PFI1785w	NS	NS	1463642-1464052(0.12):1462082-1463500(0.04)	1462055-1463987(0.04)	+	hypothetical protein	FCB, FCR3	FCR3
9	1466102	1467043	PFI1790w	1466950-1467257(0.63)	NS	1466095-1466405(0.02):1466632-1467047(0.01)	1464247-1467047(0.08)	+	hypothetical protein		FCR3
9	1468534	1469405	PFI1795c	NS	NS	1468800-1470380(0.18):1467647-1468602(0.11)	1468800-1470325(0.18)	-	hypothetical protein		FCR3
9	1471839	1472912	PFI1800w	NS	NS	1472875-1474730(0.27):1470557-1472625(0.11)	1472875-1474660(0.33):1470542-1472625(0.09)	+	enzyme, putative	FCB, FCR3	FCR3
9	1474419	1475692	PFI1805w	1474770-1475165(0.13):1475240-1477500(0.07)	1475275-1477795(0.14)	1472875-1474730(0.27):1475510-1477045(0.18):1474762-1475065(0.15)	1472875-1474660(0.33):1475662-1477570(0.16)	+	RIFIN
9	1477514	1478724	PFI1810w	1477865-1478467(0.04):1478550-1481125(0.03)	1475275-1477795(0.14):1478017-1478845(0.00)	NS	1475662-1477570(0.16):1478017-1481130(0.01)	+	RIFIN
9	1480935	1482199	PFI1815c	1481727-1485850(0.18):1478550-1481125(0.03):1481255-1481622(0.00)	1481785-1484347(0.01)	1481900-1484497(0.01)	1481785-1484580(0.02):1478017-1481130(0.01):1481260-1481622(0.00)	-	RIFIN
9	1486058	1490175	PFI1820w	1486737-1498382(0.1)	1486735-1498062(0.15)	1486735-1498062(0.27)	1486735-1498382(0.16)	+	erythrocyte membrane protein 1 (PfEMP1)
9	1492361	1493696	PFI1825w	1486737-1498382(0.1)	1486735-1498062(0.15)	1486735-1498062(0.27)	1486735-1498382(0.16)	+	RIFIN
9	1495567	1503324	PFI1830c	1502800-1506850(0.39):1500250-1502595(0.28):1486737-1498382(0.1)	1486735-1498062(0.15):1502727-1503162(0.06):1500917-1501257(0.01):1499805-1500652(0.00):1501562-1502112(0.00)	1486735-1498062(0.27):1500675-1502422(0.17):1502727-1503120(0.17):1499787-1500350(0.04)	1486735-1498382(0.16):1502645-1503217(0.1):1501202-1502112(0.09):1499757-1501000(0.00)	-	erythrocyte membrane protein 1 (PfEMP1)
10	28491	36165	PF10_0001	35733-38194(0.47):33818-35248(0.15):28231-28657(0.01):29172-31324(0.00):31887-32352(0.00)	33646-38194(0.5):22120-28687(0.5):29613-31536(0.07):31713-32352(0.00):29172-29551(0.00)	26283-28657(0.53):30237-31323(0.11):35733-38194(0.08):29648-30208(0.06):33383-35248(0.04):31712-32093(0.01):29172-29503(0.01)	30971-31536(0.42):30279-30676(0.08):29648-29950(0.00):31712-32293(0.00)	+	erythrocyte membrane protein 1 (PfEMP1)
10	38051	39004	PF10_0002	35733-38194(0.47):38965-41981(0.39)	33646-38194(0.5):38822-41843(0.35)	35733-38194(0.08)	38822-41843(0.49)	-	rifin
10	41774	42964	PF10_0003	38965-41981(0.39):42138-43352(0.11)	38822-41843(0.35):42135-43353(0.06)	42138-43352(0.09)	38822-41843(0.49):42135-43354(0.19)	-	rifin
10	44817	46134	PF10_0004	NS	45420-45760(0.35)	45422-48315(0.53)	43618-45073(0.31):45418-45754(0.11)	-	rifin
10	48053	50279	PF10_0005	50200-50693(0.15)	46948-48290(0.21)	45422-48315(0.53):49354-51581(0.52)	49318-49763(2.8):48674-49008(0.41):46364-48290(0.14)	-	rifin
10	51350	52600	PF10_0006	50907-51358(0.31):52214-52957(0.11)	52288-52643(0.06)	49354-51581(0.52)	51788-55963(2.7)	-	rifin
10	54543	54770	PF10_0007	NS	NS	53007-55583(0.26)	51788-55963(2.7)	-	hypothetical protein	FCB
10	55124	55508	PF10_0008	NS	NS	53007-55583(0.26)	51788-55963(2.7)	-	hypothetical protein	FCB, FCR3
10	57969	58981	PF10_0009	58588-59753(0.55)	57905-58390(0.57)	NS	NS	+	pseudogene, stevor, putative
10	60068	60777	PF10_0011	60152-60602(0.19)	NS	NS	NS	+	erythrocyte membrane protein 1 (PfEMP1), truncated, degenerate
10	67808	68389	PF10_0014	66048-68030(2.8)	67948-68500(0.05)	NS	NS	-	hypothetical protein	Dd2
10	296906	298687	PF10_0073	297905-298334(0.49)	NS	NS	NS	+	hypothetical protein
10	800277	803501	PF10_0190	802724-803179(1.8)	NS	NS	NS	-	hypothetical protein
10	916709	924212	PF10_0214	924171-924498(0.55)	NS	924171-924498(0.44)	NS	+	hypothetical protein
10	1169938	1171389	PF10_0278	1169102-1170555(0.65)	NS	NS	NS	+	hypothetical protein, conserved
10	1172127	1174995	PF10_0279	NS	1172267-1172730(0.48)	NS	NS	-	hypothetical protein
10	1230559	1231839	PF10_0295	1230935-1231725(0.6)	NS	NS	NS	-	hypothetical protein
10	1248531	1249304	PF10_0300	NS	1248260-1248595(0.42)	NS	NS	+	hypothetical protein, conserved
10	1335220	1336287	PF10_0323	NS	NS	NS	1334387-1335252(2.1)	+	hypothetical protein
10	1391442	1393127	PF10_0342	NS	1391745-1392052(2.3)	NS	NS	+	hypothetical protein
10	1394836	1396593	PF10_0343	1395100-1397055(0.14)	1395115-1397055(0.16)	1395100-1397055(0.18)	1395052-1397055(0.14)	+	S-antigen	7G8, HB3
10	1399192	1402893	PF10_0344	NS	NS	NS	1401805-1402317(0.48)	+	glutamate-rich protein
10	1404192	1405256	PF10_0345	NS	1404335-1404645(0.00)	NS	NS	+	merozoite surface protein 3
10	1413197	1415290	PF10_0348	1413702-1414150(0.00)	NS	1414007-1414557(0.47)	1413702-1414150(0.00)	+	hypothetical protein
10	1420530	1422668	PF10_0350	NS	1421887-1422280(0.61)	NS	1422080-1422380(0.3)	+	hypothetical protein
10	1432495	1434783	PF10_0355	1433550-1433885(0.13)	NS	1433215-1433550(0.01)	1433200-1433665(0.07)	+	hypothetical protein
10	1519020	1547824	PF10_0374	1534967-1537007(2.6):1537022-1540302(2.5):1526310-1528397(2.1):1528417-1530995(1.9):1533092-1533505(0.56):1524590-1525762(0.29):1532097-1532722(0.26)	1524142-1524550(0.42):1543445-1544920(0.23):1526255-1526665(0.07):1523502-1523852(0.00)	1540905-1541842(0.55):1524167-1526045(0.45):1543142-1546322(0.4):1536262-1536657(0.26):1542482-1543120(0.15):1534015-1534667(0.14)	1539157-1540070(0.4):1525392-1526162(0.17):1537252-1537560(0.00)	+	Pf 11-1 protein
10	1574059	1575422	PF10_0381	NS	NS	NS	1575350-1582755(0.52)	+	hypothetical protein
10	1575471	1575947	PF10_0382	NS	1575580-1582755(3.5)	NS	1575350-1582755(0.52)	+	hypothetical protein
10	1581697	1582710	PF10_0383	NS	1575580-1582755(3.5)	NS	1575350-1582755(0.52)	-	hypothetical protein, conserved
10	1587151	1587375	PF10_0384	1582910-1603267(0.56)	1582870-1603205(0.6)	NS	1582870-1600012(0.44)	-	hypothetical protein
10	1587703	1587969	PF10_0385	1582910-1603267(0.56)	1582870-1603205(0.6)	NS	1582870-1600012(0.44)	-	PfEMP-1, truncated, putative
10	1588123	1588323	PF10_0386	1582910-1603267(0.56)	1582870-1603205(0.6)	NS	1582870-1600012(0.44)	+	hypothetical protein
10	1588393	1588617	PF10_0387	1582910-1603267(0.56)	1582870-1603205(0.6)	NS	1582870-1600012(0.44)	-	hypothetical protein
10	1590145	1590660	PF10_0388	1582910-1603267(0.56)	1582870-1603205(0.6)	NS	1582870-1600012(0.44)	+	hypothetical protein
10	1590706	1590972	PF10_0389	1582910-1603267(0.56)	1582870-1603205(0.6)	NS	1582870-1600012(0.44)	+	hypothetical protein
10	1591577	1592143	PF10_0390	1582910-1603267(0.56)	1582870-1603205(0.6)	NS	1582870-1600012(0.44)	-	hypothetical protein
10	1594502	1595276	PF10_0391	1582910-1603267(0.56)	1582870-1603205(0.6)	NS	1582870-1600012(0.44)	-	hypothetical protein
10	1596486	1597604	PF10_0392	1582910-1603267(0.56)	1582870-1603205(0.6)	NS	1582870-1600012(0.44)	+	hypothetical protein
10	1599899	1601076	PF10_0393	1582910-1603267(0.56)	1582870-1603205(0.6)	NS	1582870-1600012(0.44)	+	rifin
10	1602934	1603988	PF10_0394	1582910-1603267(0.56)	1582870-1603205(0.6):1603827-1605292(0.48)	1603837-1605292(0.57):1602735-1603217(0.05)	1602735-1603267(0.04)	+	rifin
10	1605929	1606952	PF10_0395	1605550-1606070(0.66)	NS	NS	NS	+	stevor, putative
10	1609062	1610421	PF10_0396	1610160-1612455(0.18):1608365-1609457(0.12)	1608365-1609900(0.22)	1608365-1609887(0.21)	1608365-1609917(0.24)	+	rifin
10	1612529	1613734	PF10_0397	1613102-1615540(0.35)	1613102-1615540(0.22)	1612085-1616517(0.21)	1610472-1615540(0.23)	+	rifin
10	1615803	1617069	PF10_0398	1616867-1617407(0.28)	1616867-1617407(0.32):1615640-1616405(0.16)	1612085-1616517(0.21):1616907-1617407(0.12)	1616867-1617407(0.21):1615640-1616405(0.11)	+	rifin
10	1619085	1620243	PF10_0399	1620165-1623065(0.3):1618120-1619410(0.23)	1618120-1619410(0.39):1620165-1622890(0.27)	1618120-1619650(0.3):1620165-1622717(0.19)	1618120-1619650(0.21)	+	rifin
10	1622367	1623683	PF10_0400	1620165-1623065(0.3):1623525-1626125(0.1)	1620165-1622890(0.27):1623642-1626132(0.12)	1620165-1622717(0.19):1623642-1626407(0.13)	1620317-1622712(0.19)	+	rifin
10	1625771	1626823	PF10_0401	1626705-1627860(0.1):1623525-1626125(0.1)	1623642-1626132(0.12):1626745-1627260(0.11)	1626707-1627860(0.21):1623642-1626407(0.13)	1626705-1627860(0.18):1623695-1626125(0.09)	+	rifin
10	1628913	1630022	PF10_0402	1629047-1629710(0.01)	1627980-1629617(0.19)	1628020-1629617(0.26)	1629047-1629617(0.00)	+	rifin
10	1632397	1633664	PF10_0403	1632237-1633015(0.3):1633470-1635782(0.17)	1633472-1634435(0.31):1632237-1632860(0.3):1633015-1633320(0.00)	1630905-1632647(0.34):1633487-1634167(0.17)	1632237-1632822(0.23):1633487-1634435(0.12):1633015-1633320(0.00)	+	rifin
10	1635595	1636778	PF10_0404	1636557-1637945(0.51):1633470-1635782(0.17):1635882-1636310(0.00)	1636557-1639650(1.9):1635997-1636340(0.00)	1635130-1636320(0.29):1636455-1639650(0.14)	1636557-1639650(0.13):1635815-1636320(0.00)	+	rifin
10	1639170	1640517	PF10_0405	1640330-1644997(0.41)	1636557-1639650(1.9):1640287-1644655(0.65)	1640392-1644655(0.55):1636455-1639650(0.14)	1640392-1644977(0.23):1636557-1639650(0.13)	+	rifin
10	1642400	1649947	PF10_0406	1640330-1644997(0.41):1646637-1647492(0.12):1648047-1648485(0.01)	1640287-1644655(0.65):1648235-1648735(0.13):1645950-1646350(0.1):1646847-1647397(0.00)	1649927-1671055(0.55):1640392-1644655(0.55):1648000-1648565(0.29):1645955-1646310(0.18):1646847-1647397(0.01)	1640392-1644977(0.23):1645215-1645520(0.06):1648187-1648580(0.01):1647100-1648015(0.00):1649130-1649685(0.00):1646245-1646825(0.00)	-	erythrocyte membrane protein 1 (PfEMP1)
11	5848	6090	PF11_0001	NS	3864-6533(0.1)	5328-7680(0.17)	3864-5928(0.49)	+	hypothetical protein
11	6821	7039	PF11_0002	6783-7711(0.46)	NS	5328-7680(0.17)	NS	-	hypothetical protein
11	7760	8149	PF11_0003	NS	7374-8394(0.57)	7800-8519(2.9)	NS	+	hypothetical protein
11	17048	17203	PF11_0005	16035-19672(6.4)	NS	NS	NS	-	hypothetical protein
11	18547	18801	PF11_0006	16035-19672(6.4)	NS	NS	NS	-	hypothetical protein
11	24160	31598	PF11_0007	20962-24410(0.61):26500-27718(0.19):28903-30970(0.11):25439-25813(0.00):24832-25168(0.00)	22064-24382(0.35):25085-25995(0.3):28241-28829(0.05):30670-31465(0.05):26416-27783(0.01):28903-29204(0.00)	28903-31465(0.49):25616-26230(0.23):24438-24772(0.21):26416-27784(0.11)	29328-30970(0.2):25169-26149(0.17):27984-28413(0.05):26447-27377(0.03)	+	erythrocyte membrane protein 1 (PfEMP1)
11	32666	42386	PF11_0008	32144-32720(0.31):39672-40851(0.1):37984-39134(0.08):41984-45419(0.06):36782-37665(0.00)	34950-35857(0.08):39055-40021(0.08):40795-41544(0.03):40233-40553(0.02):41950-42312(0.00):38160-38552(0.00):36413-37200(0.00)	41950-45911(0.23):35232-35714(0.05):41218-41689(0.05):38316-39233(0.02):36171-36486(0.02):36635-37665(0.00):39465-40345(0.00)	39343-40149(0.6):32809-33402(0.35):34950-35778(0.06):36635-37506(0.03):40253-40553(0.02):38184-38838(0.01):36158-36486(0.00):41218-41544(0.00):41950-42250(0.00)	-	erythrocyte membrane protein 1 (PfEMP1)
11	45056	46233	PF11_0009	41984-45419(0.06)	44837-45856(0.19)	41950-45911(0.23)	46024-46517(0.55):42423-45435(0.31)	+	rifin
11	48112	49307	PF11_0010	46592-48859(0.21):49068-49822(0.00)	49066-52312(0.12)	46592-48903(0.18)	46592-48859(0.25)	+	rifin
11	51623	52751	PF11_0011	50311-52312(0.07)	49066-52312(0.12)	50309-52192(0.00)	52733-54093(0.28):50309-52192(0.00)	-	rifin
11	54423	54878	PF11_0012	54130-57494(0.27)	54198-57494(0.34)	54130-66776(0.27)	54157-57494(0.25)	-	hypothetical protein	7G8, Dd2, FCB, FCR3, HB3
11	56792	57840	PF11_0013	57674-66776(0.38):54130-57494(0.27)	54198-57494(0.34):57674-59831(0.05)	54130-66776(0.27)	54157-57494(0.25):57674-66884(0.17)	+	stevor, putative, degenerate
11	59398	60328	PF11_0014	57674-66776(0.38)	59843-66776(0.18):57674-59831(0.05)	54130-66776(0.27)	57674-66884(0.17)	+	hypothetical protein	HB3
11	60928	61350	PF11_0015	57674-66776(0.38)	59843-66776(0.18)	54130-66776(0.27)	57674-66884(0.17)	-	hypothetical protein
11	61500	61718	PF11_0016	57674-66776(0.38)	59843-66776(0.18)	54130-66776(0.27)	57674-66884(0.17)	-	hypothetical protein
11	64441	64842	PF11_0522	57674-66776(0.38)	59843-66776(0.18)	54130-66776(0.27)	57674-66884(0.17)	+	pseudogene, erythrocyte membrane protein 1 (PfEMP1), truncated
11	66686	67965	PF11_0529	57674-66776(0.38)	59843-66776(0.18)	67412-70348(0.46):54130-66776(0.27)	67512-70340(0.2):57674-66884(0.17)	-	rifin
11	70081	71289	PF11_0020	70531-71485(0.08)	70533-71525(0.1)	67412-70348(0.46):70525-71480(0.08)	67512-70340(0.2):70533-71525(0.07)	-	rifin
11	73244	74442	PF11_0021	71872-73325(0.31)	74340-74901(0.23)	74171-74828(0.44):72057-73408(0.23)	NS	-	rifin
11	76820	78000	PF11_0022	75266-106994(0.36)	76709-79429(0.09)	76230-79429(0.33)	76641-79429(0.08)	-	pseudogene, rifin, degenerate, putative
11	80306	81076	PF11_0023	75266-106994(0.36)	NS	NS	NS	-	hypothetical protein
11	82633	83415	PF11_0024	75266-106994(0.36)	NS	NS	NS	+	hypothetical protein
11	85629	86418	PF11_0025	75266-106994(0.36)	NS	85821-106994(0.66)	85821-102029(0.14)	+	hypothetical protein
11	87041	87889	PF11_0026	75266-106994(0.36)	NS	85821-106994(0.66)	85821-102029(0.14)	-	hypothetical protein
11	90446	90874	PF11_0523	75266-106994(0.36)	NS	85821-106994(0.66)	85821-102029(0.14)	+	erythrocyte membrane protein 1 (PfEMP1), truncated, pseudogene
11	96964	99609	PF11_0033	75266-106994(0.36)	NS	85821-106994(0.66)	85821-102029(0.14)	+	hypothetical protein
11	105357	107235	PF11_0034	75266-106994(0.36)	NS	85821-106994(0.66)	NS	-	hypothetical protein
11	138647	139035	PF11_0042	NS	138672-139085(0.63)	NS	NS	+	hypothetical protein
11	156615	158114	PF11_0047	158086-158550(0.54)	NS	NS	NS	+	hypothetical protein
11	478823	480946	PF11_0131	NS	NS	NS	480919-481443(3.3)	-	hypothetical protein
11	581249	582697	PF11_0161	NS	581318-581967(0.61)	NS	NS	-	falcipain-2 precursor, putative		7G8
11	775254	783514	PF11_0213	780688-781026(0.62)	NS	780790-781202(0.46)	780727-781181(0.26)	-	hypothetical protein
11	812582	814129	PF11_0223	NS	NS	NS	813250-813599(4.9)	-	hypothetical protein
11	878968	895272	PF11_0240	NS	NS	NS	891446-891867(0.33)	+	dynein heavy chain, putative
11	1227218	1231948	PF11_0327	NS	NS	NS	1230327-1230652(14.5)	-	hypothetical protein
11	1350619	1355787	PF11_0357	NS	NS	1354632-1354955(0.51)	NS	-	hypothetical protein
11	1390062	1391075	PF11_0366	1389717-1390065(2.1)	NS	NS	1389702-1390065(2.5)	+	hypothetical protein
11	1462165	1463067	PF11_0382	NS	1463060-1463367(0.56)	NS	NS	+	ribosomal protein S9, putative
11	1623444	1630271	PF11_0418	NS	NS	NS	1624270-1624605(0.26)	-	hypothetical protein
11	1899178	1905939	PF11_0486	NS	NS	1902902-1903557(0.46)	NS	+	MAEBL, putative
11	1920992	1921084	PF11_0489	NS	1917920-1921030(0.37)	NS	1920370-1935075(2.5)	+	hypothetical protein
11	1921494	1921736	PF11_0490	NS	NS	NS	1920370-1935075(2.5)	+	hypothetical protein
11	1926338	1926391	PF11_0491	NS	1924052-1932040(0.46)	NS	1920370-1935075(2.5)	+	hypothetical protein
11	1926507	1926575	PF11_0492	NS	1924052-1932040(0.46)	NS	1920370-1935075(2.5)	+	hypothetical protein
11	1926842	1927328	PF11_0493	NS	1924052-1932040(0.46)	NS	1920370-1935075(2.5)	+	hypothetical protein
11	1927913	1928032	PF11_0494	NS	1924052-1932040(0.46)	NS	1920370-1935075(2.5)	+	hypothetical protein
11	1928524	1928580	PF11_0495	NS	1924052-1932040(0.46)	NS	1920370-1935075(2.5)	+	hypothetical protein
11	1929003	1929065	PF11_0496	NS	1924052-1932040(0.46)	NS	1920370-1935075(2.5)	+	hypothetical protein
11	1930136	1930216	PF11_0497	NS	1924052-1932040(0.46)	NS	1920370-1935075(2.5)	+	hypothetical protein
11	1930555	1930611	PF11_0498	NS	1924052-1932040(0.46)	NS	1920370-1935075(2.5)	+	hypothetical protein
11	1930806	1930886	PF11_0499	NS	1924052-1932040(0.46)	NS	1920370-1935075(2.5)	+	hypothetical protein
11	1931147	1931379	PF11_0500	NS	1924052-1932040(0.46)	NS	1920370-1935075(2.5)	+	hypothetical protein
11	1931831	1931998	PF11_0501	NS	1924052-1932040(0.46)	NS	1920370-1935075(2.5)	+	hypothetical protein
11	1932290	1932779	PF11_0502	NS	NS	NS	1920370-1935075(2.5)	+	hypothetical protein
11	1934330	1935579	PF11_0503	NS	NS	1935572-1935875(0.57)	1920370-1935075(2.5):1935242-1935577(2.4)	-	hypothetical protein
11	1941677	1942585	PF11_0504	NS	NS	NS	1937130-1943382(3.1)	+	hypothetical protein	HB3
11	1945775	1946044	PF11_0505	NS	NS	NS	1945630-1950052(2.6)	+	hypothetical protein	HB3
11	1950207	1951919	PF11_0506	NS	NS	NS	1950185-1955562(2.6)	+	hypothetical protein	HB3
11	1952200	1968723	PF11_0507	NS	NS	1954952-1955500(0.06)	1955572-1956277(3.5):1956392-1977917(3):1950185-1955562(2.6)	+	antigen 332, putative	HB3
11	1972397	1973871	PF11_0508	NS	NS	NS	1956392-1977917(3)	+	hypothetical protein	HB3
11	1976404	1979801	PF11_0509	NS	NS	NS	1956392-1977917(3):1979022-1983240(2.9):1978105-1978925(2.7)	+	ring-infected erythrocyte surface antigen, putative	HB3
11	1982263	1984244	PF11_0510	NS	NS	NS	1979022-1983240(2.9):1983450-1985852(2.6)	+	Ser/Thr protein kinase, putative	HB3
11	1985867	1986433	PF11_0511	NS	NS	NS	1986302-1988947(2.9)	-	hypothetical protein	HB3
11	1991356	1994015	PF11_0512	NS	NS	NS	1993860-2002885(2.8):1992160-1993840(2.8):1989377-1991990(2.3)	-	ring-infected erythrocyte surface antigen 2, RESA-2 - malaria parasite (Plasmodium falciparum)-related	HB3
11	2001547	2003310	PF11_0513	NS	NS	NS	1993860-2002885(2.8)	+	hypothetical protein	HB3
11	2004751	2005008	PF11_0514	NS	NS	2003637-2006252(0.51)	NS	+	hypothetical protein
11	2006703	2007826	PF11_0515	2006547-2007045(0.03)	NS	2007747-2008292(0.4):2006340-2007292(0.15)	2007712-2008457(0.12):2006547-2007045(0.01)	+	rifin
11	2009872	2010899	PF11_0516	2009192-2011197(0.05)	2009192-2011197(0.01)	2009192-2012445(0.12)	2009192-2010660(0.02):2010782-2011197(0.02)	+	stevor, putative
11	2013384	2014313	PF11_0517	2012555-2013395(0.18)	NS	NS	2012555-2013395(0.13)	+	rifin
11	2015649	2016506	PF11_0518	2015942-2017570(0.05)	2016092-2017570(0.07)	2016082-2017570(0.11)	2015942-2017570(0.04)	-	rifin, putative,truncated, pseudogene
11	2018711	2019964	PF11_0519	2019647-2021632(2.6):2018045-2018787(0.19)	2019937-2022112(4.4):2018045-2018787(0.21)	2019842-2022112(2.9):2018045-2018787(0.2)	2018045-2018787(0.2):2019842-2021625(0.14)	-	rifin
11	2021851	2023031	PF11_0520	2022280-2026435(0.07)	2019937-2022112(4.4):2022412-2026140(0.21)	2019842-2022112(2.9):2022230-2025607(0.36)	2022412-2025835(0.13):2021637-2022112(0.06)	-	rifin
11	2025814	2035883	PF11_0521	2034870-2038266(1.9):2031457-2032250(0.33):2034005-2034587(0.24):2022280-2026435(0.07):2027350-2027985(0.00):2029687-2030545(0.00):2029052-2029500(0.00):2028080-2028390(0.00):2032392-2033077(0.00)	2035220-2037020(0.28):2033867-2035005(0.21):2022412-2026140(0.21):2028202-2028602(0.04):2027105-2027517(0.03):2031625-2032052(0.01):2029610-2030047(0.00):2030202-2030545(0.00):2032502-2033085(0.00)	2035220-2035555(0.66):2035602-2038266(0.52):2034005-2034870(0.18):2029987-2030745(0.07):2030855-2031207(0.05):2031457-2032802(0.05):2032980-2033280(0.04):2027212-2028000(0.01):2028862-2029252(0.01)	2035220-2037020(0.27):2034070-2034870(0.15):2022412-2025835(0.13):2031157-2031902(0.06):2028112-2028422(0.03):2032250-2032652(0.01):2027105-2027815(0.01):2029152-2030545(0.00)	+	erythrocyte membrane protein 1 (PfEMP1)
12	16973	24497	PFL0005w	23666-26464(0.1):19392-20439(0.09):17910-19106(0.04):21830-22579(0.00):16592-17250(0.00)	18972-19394(0.36):10629-18080(0.31):19445-20299(0.23):21200-26586(0.11):20541-20996(0.02):18217-18755(0.00)	19627-20016(0.66):23901-26517(0.25):21200-22579(0.05):18548-18952(0.04):20541-20996(0.00):16592-17580(0.00)	17860-19393(0.18):14468-17668(0.1):21200-26586(0.06):19627-21013(0.04)	+	erythrocyte membrane protein 1 (PfEMP1)
12	26321	27687	PFL0010c	23666-26464(0.1):27289-30361(0.04)	21200-26586(0.11):27281-30334(0.07)	23901-26517(0.25):27289-30334(0.1)	27298-30334(0.11):21200-26586(0.06)	-	RIFIN
12	30078	31261	PFL0015c	30535-33138(0.08):27289-30361(0.04)	27281-30334(0.07):30535-31091(0.01)	27289-30334(0.1)	27298-30334(0.11):30535-33248(0.06)	-	RIFIN
12	32703	41940	PFL0020w	39926-43934(0.48):36396-38325(0.12):30535-33138(0.08):35337-36057(0.04):34786-35139(0.00):38986-39385(0.00)	36057-43934(0.06):35299-35642(0.03):33692-34092(0.00):32714-33250(0.00):34786-35139(0.00)	34848-35163(0.33):36310-36788(0.14):32099-33254(0.08):36948-38636(0.05):33694-34092(0.02):39195-40413(0.00):35697-36057(0.00)	38534-38986(0.17):30535-33248(0.06):36310-37170(0.02):35337-36113(0.01):37595-38383(0.00):33694-35162(0.00):39437-40413(0.00)	+	erythrocyte membrane protein 1 (PfEMP1)
12	43800	45106	PFL0025c	44269-47662(1.9):39926-43934(0.48)	44405-47591(0.09):36057-43934(0.06)	NS	NS	-	RIFIN
12	46788	56805	PFL0030c	44269-47662(1.9):49283-58073(0.56):47895-48844(0.51)	44405-47591(0.09):48471-49012(0.00)	47931-48876(0.34)	49309-57163(0.66):45976-47698(0.05)	-	erythrocyte membrane protein 1 (PfEMP1)
12	101581	102624	PFL0080c	NS	NS	NS	101625-102263(2.4)	-	serine/threonine-protein kinase Nek1, putative
12	405603	409145	PFL0440c	NS	NS	NS	407872-408188(6.2)	-	hypothetical protein
12	683091	685715	PFL0835w	683400-683704(5.8)	NS	NS	NS	+	GTP-binding protein, putative
12	766647	774190	PFL0935c	770606-770960(0.56):772591-773166(0.08):769852-770237(0.01):771244-772420(0.00):768965-769513(0.00)	770606-773164(0.22):773687-776057(0.15):768682-769733(0.04):769852-770369(0.03)	774169-775280(0.35):770606-773418(0.19):769987-770525(0.1):768965-769648(0.01)	770046-770525(0.32):767575-769357(0.22):772051-773072(0.19):770604-771823(0.12):773832-776210(0.1)	-	erythrocyte membrane protein 1 (PfEMP1)
12	776503	779926	PFL0940c	NS	777700-778051(0.58)	778131-778922(0.25)	777980-778343(0.51)	-	erythrocyte membrane protein 1(PfEMP-1) pseudogene
12	836905	843894	PFL1010c	NS	NS	NS	839271-839623(0.52)	-	hypothetical protein conserved
12	907194	914492	PFL1085w	910384-911481(2.8)	910930-911355(1.8)	NS	910930-911355(2.2)	+	hypothetical protein
12	941116	946736	PFL1125w	946310-949756(7.5)	NS	NS	944032-952905(2.5):941015-944010(2.3)	+	phospholipid-transporting ATPase, putative	HB3
12	947038	960960	PFL1130c	949814-954063(8):954280-957228(8):957250-961660(7.6):946310-949756(7.5)	NS	NS	944032-952905(2.5):954109-961980(2.3):952914-954099(2)	-	hypothetical protein	7G8, FCB, HB3	7G8, FCR3
12	962622	967482	PFL1135c	962000-965791(7.4):965839-968030(7.3)	NS	961739-965800(4):966037-968128(3.8)	962170-965791(2.7):965800-968030(2.4)	-	hypothetical protein	7G8, FCB, HB3	7G8, FCR3
12	968971	970064	PFL1140w	968235-973908(7.4)	NS	968360-975516(3.1)	968235-975516(2.4)	+	hypothetical protein, conserved	7G8, FCB, HB3
12	971259	972185	PFL1145w	968235-973908(7.4)	971215-974022(4.6)	968360-975516(3.1)	968235-975516(2.4)	+	hypothetical protein, conserved	7G8, Dd2, FCB, HB3
12	972701	973384	PFL1150c	968235-973908(7.4)	971215-974022(4.6)	968360-975516(3.1)	968235-975516(2.4)	-	ribosomal protein L24, putative	7G8, Dd2, FCB, HB3
12	974363	975532	PFL1155w	NS	NS	968360-975516(3.1)	968235-975516(2.4)	+	GTP cyclohydrolase I	7G8, Dd2, FCB, HB3	7G8, Dd2, FCB
12	976811	977880	PFL1160c	976000-977958(7.2)	NS	976209-981582(3.5)	976209-980804(3.1)	-	hypothetical protein, conserved	7G8, FCB, HB3
12	981292	984300	PFL1165w	NS	NS	976209-981582(3.5)	981656-983526(3.1):980834-981454(2.7)	+	hypothetical protein	FCB, HB3
12	994246	996429	PFL1175w	NS	NS	NS	994549-999103(2.6)	+	hypothetical protein	HB3
12	998344	999266	PFL1180w	NS	NS	NS	999113-1007225(2.7):994549-999103(2.6)	+	Chromatin assembly protein (ASF1), putative	HB3
12	1000670	1001936	PFL1185c	NS	NS	NS	999113-1007225(2.7)	-	cytochrome c heme lyase, putative	HB3
12	1003192	1007577	PFL1190c	NS	NS	NS	999113-1007225(2.7):1007257-1014697(2.5)	-	hypothetical protein	HB3
12	1009280	1010242	PFL1195w	NS	NS	NS	1007257-1014697(2.5)	+	hypothetical protein	HB3
12	1010823	1011333	PFL1200c	NS	NS	NS	1007257-1014697(2.5)	-	hypothetical protein, conserved	HB3
12	1012301	1017839	PFL1205c	NS	NS	NS	1007257-1014697(2.5):1014742-1018267(2.5)	-	hypothetical protein	HB3
12	1018497	1023999	PFL1210w	NS	NS	NS	1018467-1026840(2.3)	+	hypothetical protein	HB3
12	1024446	1028009	PFL1215c	NS	NS	NS	1026915-1039820(2.5):1018467-1026840(2.3)	-	hypothetical protein	HB3
12	1029853	1031379	PFL1220w	NS	NS	NS	1026915-1039820(2.5)	+	hypothetical protein	HB3
12	1031816	1032556	PFL1225c	NS	NS	NS	1026915-1039820(2.5)	-	hypothetical protein	HB3
12	1033542	1035103	PFL1230w	NS	NS	NS	1026915-1039820(2.5)	+	hypothetical protein	HB3
12	1035252	1038145	PFL1235c	NS	NS	NS	1026915-1039820(2.5)	-	hypothetical protein	HB3
12	1039400	1043905	PFL1240c	NS	NS	NS	1039837-1069300(2.6):1026915-1039820(2.5)	-	hypothetical protein	HB3
12	1045985	1049821	PFL1245w	NS	NS	NS	1039837-1069300(2.6)	+	ubiquitin-activating enzyme e1, putative	HB3
12	1050270	1052390	PFL1250c	NS	NS	NS	1039837-1069300(2.6)	-	hypothetical protein	HB3
12	1053286	1056272	PFL1255c	NS	NS	NS	1039837-1069300(2.6)	-	hypothetical protein	HB3
12	1058192	1059142	PFL1260w	NS	NS	NS	1039837-1069300(2.6)	+	hydrolase / phosphatase, putative	HB3
12	1059708	1061459	PFL1265c	NS	NS	NS	1039837-1069300(2.6)	-	hypothetical protein	HB3
12	1065786	1066673	PFL1270w	NS	NS	NS	1039837-1069300(2.6)	+	cof-like hydrolase, had-superfamily, subfamily iib	HB3
12	1067836	1071299	PFL1275c	NS	NS	NS	1070752-1078297(2.9):1070082-1070730(2.7):1039837-1069300(2.6)	-	hypothetical protein	HB3
12	1072449	1076966	PFL1280w	NS	NS	NS	1070752-1078297(2.9)	+	hypothetical protein	HB3
12	1077858	1078766	PFL1285c	NS	NS	NS	1078470-1084235(2.9):1070752-1078297(2.9)	-	proliferating cell nuclear antigen, putative	HB3
12	1081188	1083098	PFL1290w	NS	NS	NS	1078470-1084235(2.9)	+	hypothetical protein	HB3
12	1085377	1087254	PFL1295w	NS	NS	NS	1084252-1085625(3):1085692-1094815(2.5)	+	hypothetical protein	HB3
12	1088526	1090013	PFL1300c	NS	NS	NS	1085692-1094815(2.5)	-	hypothetical protein	HB3
12	1092150	1092974	PFL1305c	NS	NS	NS	1085692-1094815(2.5)	-	hypothetical protein	HB3
12	1093533	1095761	PFL1310c	NS	NS	NS	1085692-1094815(2.5)	-	ATP-dependent RNA helicase, putative	HB3
12	1233685	1241276	PFL1445w	NS	NS	1239220-1239545(0.67)	NS	+	hypothetical protein
12	1427385	1433587	PFL1650w	NS	NS	NS	1427227-1427545(0.43)	+	hypothetical protein
12	1577169	1580735	PFL1835w	NS	1578622-1579212(0.17)	NS	NS	+	hypothetical protein
12	1594814	1600514	PFL1865w	1597190-1597572(0.22)	NS	NS	NS	+	hypothetical protein
12	1694138	1703075	PFL1950w	1697450-1698177(0.36):1699302-1700412(0.25):1696417-1696937(0.00)	1700412-1705070(0.4):1695920-1697500(0.17):1694992-1695837(0.05):1694150-1694710(0.00):1699402-1700005(0.00)	1700830-1705070(0.47):1695032-1695502(0.32):1694407-1694772(0.2):1699187-1700412(0.14):1697077-1698220(0.03):1696585-1697050(0.02)	1699302-1700412(0.06):1695077-1695600(0.03):1697070-1698177(0.01):1696075-1697035(0.01)	+	erythrocyte membrane protein 1 (PfEMP1)
12	1704500	1712478	PFL1955w	1709060-1714545(0.23):1704342-1705125(0.09):1708202-1708800(0.05):1705985-1706565(0.00):1706850-1707842(0.00)	1700412-1705070(0.4):1708990-1720505(0.12):1705747-1707997(0.04):1708042-1708537(0.00)	1700830-1705070(0.47):1708087-1719672(0.2):1705790-1707997(0.08)	1708847-1720322(0.24):1705985-1707957(0.07):1703555-1704615(0.05):1708202-1708652(0.02)	+	erythrocyte membrane protein 1 (PfEMP1)
12	1719562	1727444	PFL1960w	1715702-1719672(0.5):1724150-1724750(0.24):1720895-1723507(0.16):1725152-1727055(0.01):1723630-1723995(0.01):1719835-1720617(0.00)	1724400-1727305(0.21):1708990-1720505(0.12):1720850-1722020(0.07):1722270-1723510(0.03):1723665-1723995(0.02)	1725152-1728120(3):1708087-1719672(0.2):1724182-1724680(0.06):1722380-1723077(0.01):1720947-1721905(0.01):1719835-1720602(0.01)	1725152-1728722(0.29):1708847-1720322(0.24):1723887-1724935(0.18):1720947-1723510(0.06)	+	erythrocyte membrane protein 1 (PfEMP1)
12	1728762	1729754	PFL1965w	1727762-1736282(0.54)	NS	NS	NS	+	RIFIN pseudogene
12	1735531	1743395	PFL1970w	1742910-1743335(6.2):1727762-1736282(0.54):1737445-1740037(0.21):1741447-1742185(0.00)	1742082-1742675(0.26):1734905-1736367(0.26):1737470-1739125(0.26):1736815-1737195(0.16):1739400-1740417(0.02)	1740890-1741937(1.7):1737445-1739725(0.35):1742992-1743387(0.11):1739987-1740440(0.00)	1740890-1742755(0.34):1737470-1739120(0.18):1736770-1737365(0.16):1735637-1736542(0.11):1739165-1740045(0.08)	+	erythrocyte membrane protein 1 (PfEMP1)
12	2114613	2122472	PFL2505c	2115850-2116222(0.65)	NS	NS	NS	-	hypothetical protein
12	2168230	2169743	PFL2550w	NS	2169642-2171897(0.13):2167892-2169230(0.06)	NS	NS	+	hypothetical protein, conserved in P. falciparum
12	2171325	2172332	PFL2555w	2171525-2171857(0.35)	2169642-2171897(0.13):2172160-2174287(0.07)	NS	NS	+	hypothetical protein	Dd2
12	2173782	2174108	PFL2560c	NS	2172160-2174287(0.07)	NS	NS	-	hypothetical protein
12	2175312	2176070	PFL2565w	NS	2174565-2175745(0.36)	NS	2175005-2176602(0.09)	+	hypothetical protein	HB3	Dd2
12	2188743	2189593	PFL2580w	NS	2188550-2189237(0.04)	NS	NS	+	RIFIN, pseudogene	Dd2	Dd2
12	2196140	2197105	PFL2590w	2195830-2197800(0.00)	2195170-2197800(0.03)	2194912-2196272(0.19)	2195830-2202110(0.5)	+	hypothetical protein
12	2198909	2199540	PFL2595w	NS	NS	NS	2195830-2202110(0.5)	+	hypothetical protein
12	2199617	2199829	PFL2600w	NS	NS	NS	2195830-2202110(0.5)	+	hypothetical protein
12	2201478	2202669	PFL2605w	NS	2202110-2203282(0.01)	2201750-2205107(0.17)	2195830-2202110(0.5):2202390-2205107(0.19)	+	RIFIN
12	2204707	2205697	PFL2610w	2204885-2205210(0.06)	2204740-2205197(0.57)	2201750-2205107(0.17)	2202390-2205107(0.19)	+	STEVOR
12	2207813	2209098	PFL2615w	2209012-2211730(0.21):2206072-2208435(0.15)	2205812-2208505(0.37):2209012-2213047(0.2)	2206095-2208482(0.17):2208810-2211730(0.11)	2209012-2209777(0.12):2205812-2208780(0.04)	+	RIFIN
12	2211547	2212537	PFL2620w	2211747-2214965(0.22):2209012-2211730(0.21)	2209012-2213047(0.2)	2212010-2214897(0.27):2208810-2211730(0.11)	2211965-2213047(0.23)	+	stevor
12	2214654	2216002	PFL2625w	2211747-2214965(0.22):2215030-2215450(0.03):2215710-2216037(0.00)	2213402-2214950(0.28):2215710-2218132(0.13)	2212010-2214897(0.27):2214982-2215490(0.01)	2213402-2214897(0.55):2215782-2217797(0.17):2215030-2215690(0.00)	+	RIFIN
12	2218435	2219516	PFL2630w	NS	NS	2218970-2223017(0.33)	NS	+	RIFIN
12	2221839	2222831	PFL2635w	NS	2222177-2223017(0.45)	2218970-2223017(0.33)	2221962-2223922(0.46)	+	stevor
12	2224980	2226184	PFL2640c	2226137-2227635(0.61)	2226137-2227635(0.32):2223250-2225077(0.21)	NS	2226137-2227635(0.33):2224827-2225127(0.03)	-	RIFIN
12	2228615	2229723	PFL2645c	NS	2227932-2228745(0.2):2229310-2235212(0.13)	2228387-2228745(0.23):2229215-2235282(0.1)	2227932-2228745(0.22):2229260-2235147(0.1)	-	RIFIN
12	2232674	2232886	PFL2650w	NS	2229310-2235212(0.13)	2229215-2235282(0.1)	2229260-2235147(0.1)	+	hypothetical protein
12	2234583	2235775	PFL2655w	2234140-2235262(0.11):2235580-2243935(0.08)	2229310-2235212(0.13):2235580-2238385(0.06)	2229215-2235282(0.1):2235535-2240345(0.06)	2229260-2235147(0.1):2235587-2238972(0.05)	+	RIFIN
12	2238193	2239400	PFL2660w	2235580-2243935(0.08)	2239012-2240345(0.12):2235580-2238385(0.06)	2235535-2240345(0.06)	2235587-2238972(0.05):2239177-2244310(0.05)	+	RIFIN
12	2241254	2248945	PFL2665c	2248907-2250282(0.6):2243972-2244290(0.14):2244417-2245070(0.11):2235580-2243935(0.08)	2241817-2243680(0.18):2244652-2246802(0.05):2247275-2247672(0.01):2247847-2248240(0.00)	2242012-2243680(0.23):2244652-2245502(0.23):2245705-2246552(0.16):2246640-2247695(0.09):2247897-2248215(0.00)	2239177-2244310(0.05):2244400-2245482(0.05):2245780-2246517(0.04):2247802-2248170(0.01):2246852-2247387(0.00)	-	erythrocyte membrane protein 1 (PfEMP1)
13	21467	28890	MAL13P1.1	26506-30927(0.62):24902-25340(0.02)	26570-30960(0.24)	26570-31015(0.15)	26570-30947(0.24):25663-25969(0.07):25213-25518(0.01)	+	erythrocyte membrane protein 1 (PfEMP1)
13	30708	31984	MAL13P1.2	26506-30927(0.62):31364-36395(0.2)	26570-30960(0.24)	31363-34512(0.44):26570-31015(0.15)	31361-35798(0.65):26570-30947(0.24)	-	RIFIN
13	34062	44845	PF13_0003	31364-36395(0.2):43789-44089(0.01):40927-41708(0.00)	44838-45480(0.21):38601-39117(0.01):40659-41017(0.00)	44719-48532(1.5):31363-34512(0.44):40179-40616(0.00):38601-38932(0.00):36033-36456(0.00)	31361-35798(0.65):44653-48448(0.53):43789-44089(0.04):35993-36550(0.00):40929-41353(0.00)	-	erythrocyte membrane protein 1 (PfEMP1)
13	47686	48872	PF13_0004	48638-49481(0.19)	48790-49476(0.39)	44719-48532(1.5)	44653-48448(0.53)	+	RIFIN
13	50765	51960	PF13_0005	51854-54451(0.17):50371-51312(0.11)	49518-51326(0.15)	49521-50979(0.29)	50666-50979(0.3):51854-54273(0.15)	+	RIFIN
13	54170	55362	PF13_0006	51854-54451(0.17):54962-55270(0.00)	53866-54273(0.1):54962-55270(0.00)	53861-54416(0.08):54962-55270(0.00)	51854-54273(0.15):54962-56679(0.15)	-	RIFIN
13	57212	58525	MAL13P1.4	57769-62898(0.19)	NS	57873-62785(0.08)	57796-61660(0.62):56785-57319(0.11)	-	RIFIN
13	60200	61275	MAL13P1.6	57769-62898(0.19)	NS	57873-62785(0.08)	57796-61660(0.62)	-	erythrocyte membrane protein 1-like
13	62618	63650	MAL13P1.7	57769-62898(0.19):63133-66458(0.06)	NS	57873-62785(0.08):63592-71491(0.08)	NS	-	stevor
13	65651	66919	MAL13P1.8	63133-66458(0.06)	65029-66458(0.00)	63592-71491(0.08)	NS	-	RIF pseudogene
13	68587	68799	MAL13P1.11a	NS	NS	63592-71491(0.08)	NS	-	hypothetical protein, conserved in P. falciparum
13	68854	69514	MAL13P1.11	NS	NS	63592-71491(0.08)	NS	-	hypothetical protein
13	89422	93455	MAL13P1.60	NS	92752-93529(1.9)	NS	NS	-	erythrocyte binding antigen 140
13	102945	108482	PF13_0074	106471-106784(0.00)	106446-106804(0.00)	NS	106302-106784(0.00)	+	hypothetical protein
13	185047	212862	MAL13P1.19	NS	NS	NS	199273-199616(2.9)	-	hypothetical protein
13	372463	372849	PF13_0045	NS	NS	NS	371842-372489(16.2)	+	40S ribosomal protein S27, putative
13	373690	392275	MAL13P1.39	NS	NS	NS	389292-389644(6.8)	-	hypothetical protein
13	521252	524638	PF13_0069	NS	NS	NS	523095-523465(5.3)	+	translation initiation factor if-2, putative
13	822279	826739	MAL13P1.107	NS	NS	NS	825129-826431(2.5)	-	hypothetical protein
13	861643	872665	MAL13P1.114	NS	NS	NS	868775-869163(0.03):868189-868697(0.00)	-	hypothetical protein
13	902584	905367	MAL13P1.120	NS	NS	903620-904044(0.55)	NS	+	splicing factor, putative
13	1174392	1181033	MAL13P1.151	NS	NS	NS	1175230-1175630(2.1)	-	hypothetical protein
13	1357902	1360517	PF13_0181	NS	NS	NS	1358595-1358905(5.8)	-	hypothetical protein, conserved
13	1509788	1519789	PF13_0210	1515665-1516077(0.52)	NS	NS	1514205-1515540(2.3)	-	hypothetical protein
13	1590705	1596515	MAL13P1.202	NS	NS	NS	1591552-1591895(3.7)	-	hypothetical protein
13	1931927	1943711	PF13_0254	NS	1941950-1942460(0.37)	1941945-1942460(0.28)	NS	-	hypothetical protein
13	2048439	2049715	PF13_0268	2047725-2048455(0.54)	NS	NS	NS	+	ribosomal protein L17, putative
13	2097818	2105419	PF13_0273	NS	NS	NS	2099262-2099640(3.2)	+	hypothetical protein, conserved
13	2506689	2512808	MAL13P1.313	2510117-2510707(5.6)	NS	NS	2510115-2511690(2.7)	+	hypothetical protein
13	2797300	2797892	MAL13P1.430	2797302-2799042(0.06)	NS	NS	NS	-	conserved hypothetical protein, pseudogene
13	2798260	2798379	MAL13P1.435	2797302-2799042(0.06)	NS	NS	NS	+	conserved hypothetical protein
13	2800477	2801371	MAL13P1.440	NS	NS	2798885-2803790(0.32)	2798885-2804492(0.11)	-	hypothetical protein, pseudogene
13	2801497	2801729	MAL13P1.450	NS	NS	2798885-2803790(0.32)	2798885-2804492(0.11)	+	hypothetical protein, conserved in P. falciparum
13	2802181	2802348	MAL13P1.455	NS	NS	2798885-2803790(0.32)	2798885-2804492(0.11)	+	conserved hypothetical protein
13	2802640	2803129	MAL13P1.460	NS	NS	2798885-2803790(0.32)	2798885-2804492(0.11)	+	conserved hypothetical protein
13	2807173	2807664	MAL13P1.465	NS	NS	2805237-2826647(2.1)	2805627-2824942(0.1)	+	hypothetical protein
13	2809946	2811316	MAL13P1.470	NS	NS	2805237-2826647(2.1)	2805627-2824942(0.1)	+	hypothetical protein
13	2814047	2816049	MAL13P1.475	NS	NS	2805237-2826647(2.1)	2805627-2824942(0.1)	+	hypothetical protein conserved in P. falciparum
13	2817733	2818697	MAL13P1.480	NS	NS	2805237-2826647(2.1)	2805627-2824942(0.1)	-	histidine-rich protein iii
13	2823101	2825692	MAL13P1.485	NS	NS	2805237-2826647(2.1)	2805627-2824942(0.1):2825137-2825530(0.00)	+	acyl-coa ligase antigen
13	2826695	2827778	MAL13P1.490	NS	NS	2826855-2832980(2.5)	2826420-2826855(0.06)	-	StevoR
13	2828796	2830233	MAL13P1.495	2829257-2832650(4.2)	NS	2826855-2832980(2.5)	NS	+	RIFIN
13	2832373	2833648	MAL13P1.500	2829257-2832650(4.2)	2833502-2834327(0.24)	2826855-2832980(2.5):2833502-2833807(0.04)	2831027-2833027(2.7)	+	RIFIN
13	2836076	2837076	MAL13P1.505	2835432-2841692(0.1)	2836370-2841692(0.1)	2835545-2841692(0.24)	2836810-2841692(0.05)	+	STEVOR
13	2838130	2839434	MAL13P1.510	2835432-2841692(0.1)	2836370-2841692(0.1)	2835545-2841692(0.24)	2836810-2841692(0.05)	+	erythrocyte membrane protein 1 (PfEMP1), pseudogene
13	2841133	2842372	MAL13P1.515	2835432-2841692(0.1)	2836370-2841692(0.1)	2835545-2841692(0.24)	2836810-2841692(0.05)	+	RIFIN
13	2844073	2845298	MAL13P1.520	2843705-2844092(0.51)	2844242-2844662(0.00)	2844190-2844587(0.00)	2844190-2844797(0.00)	-	RIFIN
13	2848201	2848410	MAL13P1.525	2847947-2848722(0.00)	NS	2847947-2852020(0.35)	2847947-2848692(0.00)	+	conserved hypothetical
13	2850118	2851348	MAL13P1.530	2848937-2851435(0.15)	NS	2847947-2852020(0.35)	2848937-2854252(0.16)	+	RIFIN
13	2853801	2855163	MAL13P1.535	2854252-2854895(0.01)	2854252-2854665(0.06)	2854535-2854892(0.00)	2848937-2854252(0.16)	+	RIFIN
13	2856996	2864550	MAL13P1.356	2855222-2859247(0.16):2861692-2862055(0.15):2860570-2860947(0.01)	2855207-2859387(0.4):2861965-2862277(0.00)	2857897-2859387(0.64):2861732-2862055(0.44):2860570-2860947(0.04)	2860497-2860930(0.01)	-	erythrocyte membrane protein 1 (PfEMP1)
14	1394	5344	PF14_0001	4550-7348(0.07):1353-1700(0.05)	1893-2450(0.00)	1353-7380(0.37)	2500-7320(0.17):1353-2322(0.05)	+	erythrocyte membrane protein 1 (PfEMP1), truncated, pseudogene
14	7209	8141	PF14_0002	4550-7348(0.07):7687-8052(0.00)	7710-8127(0.02)	1353-7380(0.37):7727-11103(0.37)	7723-11175(0.56):2500-7320(0.17)	-	rifin
14	10975	12118	PF14_0003	11690-14289(0.06):11200-11603(0.00)	11883-14291(0.00):11211-11590(0.00)	7727-11103(0.37):11690-14248(0.02):11235-11571(0.01)	7723-11175(0.56):11868-14060(0.00):11211-11590(0.00)	-	rifin
14	14127	15364	PF14_0004	11690-14289(0.06)	15034-15475(0.55):11883-14291(0.00)	15034-15475(0.37):11690-14248(0.02)	15034-17530(0.45)	-	rifin
14	17470	18809	PF14_0005	18386-21176(0.14)	18387-21176(0.17)	18400-21176(0.15)	15034-17530(0.45):18386-21176(0.15)	-	rifin
14	20898	22233	PF14_0006	21688-24468(0.19):18386-21176(0.14)	21688-24468(0.31):18387-21176(0.17)	18400-21176(0.15):21477-22183(0.01)	21688-24476(0.38):18386-21176(0.15)	-	rifin
14	24338	25321	PF14_0007	21688-24468(0.19):24561-25292(0.06)	21688-24468(0.31):24763-27178(0.28)	24514-27474(0.16)	21688-24476(0.38):24527-27474(0.14)	-	stevor, putative
14	27322	28429	PF14_0008	28197-31045(3.5):27135-27435(0.06)	28162-29183(6.4):27792-28104(0.25)	28162-31045(2.3):24514-27474(0.16)	24527-27474(0.14)	-	rifin
14	30084	31009	PF14_0009	28197-31045(3.5)	NS	28162-31045(2.3)	NS	-	hypothetical protein
14	34694	35774	PF14_0010	35414-35760(0.45):32956-35166(0.26)	32802-35092(0.24)	NS	NS	-	glycophorin binding protein-related antigen
14	46834	47745	PF14_0014	NS	NS	NS	47490-47820(0.39)	+	hypothetical protein
14	205559	208876	PF14_0056	NS	NS	NS	207065-207375(0.47)	+	hypothetical protein
14	403652	417062	PF14_0101	NS	NS	NS	406224-407977(3.4):411014-412585(1.9)	-	hypothetical protein
14	493971	504345	PF14_0123	NS	NS	NS	496390-496959(0.22)	-	hypothetical protein
14	530135	531739	PF14_0131	NS	NS	NS	529626-530403(2.5)	-	hypothetical protein
14	694584	708176	PF14_0170	NS	699538-699850(0.51)	699538-699850(0.54)	699538-699850(0.51)	+	hypothetical protein
14	877386	880247	PF14_0206	877353-877671(0.53)	NS	877353-877671(0.65)	NS	-	hypothetical protein
14	959019	963695	PF14_0228	NS	NS	NS	961303-961653(7.2)	-	hypothetical protein
14	1224282	1227959	PF14_0291	NS	NS	1226832-1227302(0.66)	NS	-	hypothetical protein
14	1378291	1402608	PF14_0326	NS	NS	NS	1399987-1400302(5.2)	-	hypothetical protein
14	1730345	1740859	PF14_0404	1739240-1739622(0.47)	NS	NS	1734225-1734710(0.01)	+	hypothetical protein
14	1773219	1775140	PF14_0410	1774740-1775070(0.56)	NS	NS	NS	+	hypothetical protein
14	2008374	2012437	PF14_0468	NS	NS	NS	2008917-2009570(2.7)	+	hypothetical protein
14	2247181	2248502	PF14_0523	NS	NS	NS	2246832-2247262(4.5)	-	protein phosphatase 2C, putative
14	2466027	2470925	PF14_0577	2470270-2470615(0.6)	NS	NS	NS	+	hypothetical protein
14	2531367	2541335	PF14_0594	NS	2540565-2540927(0.62)	NS	NS	-	hypothetical protein
14	2661956	2682641	PF14_0626	NS	NS	2679152-2679502(0.45)	NS	+	dynein beta chain, putative
14	2757601	2764086	PF14_0644	2761400-2763352(2)	NS	NS	2761380-2761852(0.16):2761897-2762205(0.12)	-	hypothetical protein
14	2998529	3002290	PF14_0706	NS	NS	NS	3000685-3001012(0.39)	-	hypothetical protein
14	3011520	3017834	PF14_0708	NS	NS	3017802-3018325(0.64)	NS	-	hypothetical protein
14	3139075	3140917	PF14_0732	NS	NS	NS	3138332-3139535(0.18):3139700-3140187(0.15)	+	hypothetical protein	HB3
14	3142010	3143256	PF14_0733	NS	NS	NS	3142035-3143492(0.02)	+	hypothetical protein	HB3
14	3143425	3144276	PF14_0734	NS	NS	NS	3144002-3144795(0.16):3142035-3143492(0.02)	+	hypothetical protein	HB3
14	3168498	3170028	PF14_0740	3169102-3169452(0.62)	NS	3169955-3170700(0.14)	NS	+	hypothetical protein
14	3170158	3171627	PF14_0741	3170135-3171112(0.43):3171125-3171487(0.01)	3171122-3171460(0.19)	3169955-3170700(0.14)	NS	+	hypothetical protein
14	3179559	3180545	PF14_0744	NS	3179700-3180035(0.55)	NS	NS	+	hypothetical protein
14	3193220	3199413	PF14_0747	3194985-3198620(0.31)	3194982-3196950(0.54)	3195080-3196950(0.24):3193747-3194455(0.12)	3195080-3198675(0.25):3193747-3194455(0.12)	+	hypothetical protein		FCR3
14	3209064	3211509	PF14_0751	NS	3208755-3209602(2)	NS	3208755-3209415(3.3)	+	fatty acyl coenzyme A synthetase-1, putative
14	3232574	3236470	PF14_0758	3234615-3236440(2.3)	NS	3235180-3236440(0.62)	3231567-3233217(2.7):3235962-3236672(0.61)	+	hypothetical protein
14	3260680	3261662	PF14_0763	NS	NS	3260402-3260715(0.51)	3260715-3266802(0.35)	+	hypothetical protein
14	3263478	3264136	PF14_0764	NS	NS	NS	3260715-3266802(0.35)	+	hypothetical protein
14	3264191	3264403	PF14_0765	NS	NS	NS	3260715-3266802(0.35)	+	hypothetical protein
14	3266071	3267312	PF14_0766	3266315-3270167(0.09)	3267020-3271097(0.64):3266315-3266880(0.04)	3267017-3270167(0.31):3266365-3266900(0.24)	3260715-3266802(0.35):3267017-3271010(0.28)	+	rifin
14	3269429	3270431	PF14_0767	3266315-3270167(0.09)	3267020-3271097(0.64)	3270272-3272862(0.37):3267017-3270167(0.31)	3267017-3271010(0.28)	+	stevor, putative
14	3272836	3273783	PF14_0768	3273577-3276960(0.17):3273095-3273402(0.00)	3272872-3276342(0.31)	3270272-3272862(0.37):3273577-3276135(0.18):3272967-3273430(0.01)	3273577-3276885(0.24):3273095-3273402(0.05)	+	rifin
14	3276165	3277436	PF14_0769	3277270-3279670(0.2):3273577-3276960(0.17)	3272872-3276342(0.31)	3277237-3279725(0.15)	3273577-3276885(0.24):3277270-3279670(0.16)	+	rifin
14	3279435	3280597	PF14_0770	3280305-3283205(0.29):3277270-3279670(0.2):3279820-3280160(0.02)	3279907-3286427(0.35)	3279940-3283357(0.25):3277237-3279725(0.15)	3280305-3281537(0.23):3277270-3279670(0.16):3279832-3280160(0.01)	+	rifin
14	3282685	3283687	PF14_0771	3280305-3283205(0.29)	3279907-3286427(0.35)	3283610-3286427(0.44):3279940-3283357(0.25)	3283000-3286427(0.46)	+	stevor, putative
14	3285835	3286938	PF14_0772	NS	3279907-3286427(0.35)	3283610-3286427(0.44)	3283000-3286427(0.46)	+	rifin
14	3290888	3291436	PF14_0773	3288205-3291175(0.14)	3288205-3291381(0.57)	3289717-3290955(0.27)	NS	+	erythrocyte membrane protein 1 (PfEMP1), truncated, pseudogene
Note	Start, gene start positions; End, gene end positions.
	7G8, Dd2, FCR3, HB3: Segments start and end positions and mean probe copy number in parenthesis for the parasite, respectively. Note: 0.00 represent those values less than 0.01. There are some genes have partially amplified and partially deleted regions, but these signals are likely unreliable becasue these are from multigene families.
	strand: sense and antisense strand.
	Color coding: Samples with signals >=1.5 (~2 copies) shaded in purple; singals <=0.67 in blue; those having with mixed signals (>=1.5 and <=0.67) shaded in yellow; and known or predicted antigens shaded in green.
Ref 28. Kidgell C, Volkman SK, Daily J, Borevitz JO, Plouffe D, Zhou Y, Johnson JR, Le Roch K, Sarr O, Ndir O et al: A systematic map of genetic variation in Plasmodium falciparum. PLoS Pathog 2006, 2:e57.
Ref. 29.	Ribacke U, Mok BW, Wirta V, Normark J, Lundeberg J, Kironde F, Egwang TG, Nilsson P, Wahlgren M: Genome wide gene amplifications and deletions in Plasmodium falciparum. Mol Biochem Parasitol 2007, 155:33-44.
